# Supplementary material for: Indirect reciprocity undermines indirect reciprocity destabilizing large-scale cooperation
Source: Proc Natl Acad Sci U S A. 2024 Apr 29;121(19):e2322072121. doi: 10.1073/pnas.2322072121 (PMC11087788; doi:10.1073/pnas.2322072121)
Supplement: Supplementary file 2 — Dataset S01 (XLSX) [file pnas.2322072121.sd01.xlsx]

## Sheet: Single Invader
			Invader
			Global							Local							Defect							Shun Global							Shun Local							Local and Global
			('G', 'c')	('G', 'g')	('G', 'l')	('G', 'd')	('G', 'p')	('G', 'm')	('G', 'pm')	('L', 'c')	('L', 'g')	('L', 'l')	('L', 'd')	('L', 'p')	('L', 'm')	('L', 'pm')	('D', 'c')	('D', 'g')	('D', 'l')	('D', 'd')	('D', 'p')	('D', 'm')	('D', 'pm')	('M', 'c')	('M', 'g')	('M', 'l')	('M', 'd')	('M', 'p')	('M', 'm')	('M', 'pm')	('O', 'c')	('O', 'g')	('O', 'l')	('O', 'd')	('O', 'p')	('O', 'm')	('O', 'pm')	('LG', 'c')	('LG', 'g')	('LG', 'l')	('LG', 'd')	('LG', 'p')	('LG', 'm')	('LG', 'pm')
Resident	Global	('G', 'c')	0	0	1	1	0	1	1	0	0	1	1	0	1	1	1	1	1	1	1	1	1	1	1	1	1	1	1	1	1	1	1	1	1	1	1	0	0	1	1	0	1	1
		('G', 'g')	0	0	1	1	0	1	1	-1	-1	-1	-1	-1	-1	-1	cp + bm*e > bm	cp + bm*e > bm	cm + cp + bm*e > bm + cm*e	cm + cp + bm*e > bm + cm*e	cp + bm*e > bm	cp + bm*(-1 + e) > cm*(-1 + e)*e	cp + bm*(-1 + e) > cm*(-1 + e)*e	cp + bm*e > bm	cp + bm*e > bm	cm + (cp + bm*(-1 + e))*e > cm*e	cm + (cp + bm*(-1 + e))*e > cm*e	cp + bm*e > bm	cm + cp + bm*e > bm + cm*e	cm + cp + bm*e > bm + cm*e	cp + bm*e > bm	cp + bm*e > bm	cm + cp + bm*e > bm + cm*e	cm + cp + bm*e > bm + cm*e	cp + bm*e > bm	cp + bm*(-1 + e) > cm*(-1 + e)*e	cp + bm*(-1 + e) > cm*(-1 + e)*e	-1	-1	(0.5*bm - cm)*(-1 + e) > 0	(0.5*bm - cm)*(-1 + e) > 0	-1	0.5*(-1. + e)*(0. + 1.*bm - 2.*cm*e) > 0	-1*(-1 + e)*(-0.5*bm + 1*cm*e) > 0
		('G', 'l')	-1	-1	0	0	-1	-1	-1	1	1	1	1	1	1	1	cp + cm*e > cm	cp + cm*e > cm	1	1	cp + cm*e > cm	cp + cm*e > cm	cp + cm*e > cm	cp + cm*e > cm	cp + cm*e > cm	1	1	cp + cm*e > cm	cp + cm*e > cm	cp + cm*e > cm	cp + cm*e > cm	cp + cm*e > cm	1	1	cp + cm*e > cm	cp + cm*e > cm	cp + cm*e > cm	(0.5*bm - cm)*(-1 + e) < 0	(0.5*bm - 1.*cm)*(-1 + e) < 0	1	1	(0.5*bm - cm)*(-1 + e) < 0	(0.5*bm - cm)*(-1 + e) < 0	(0.5*bm - cm)*(-1 + e) < 0
		('G', 'd')	-1	-1	0	0	-1	-1	-1	-1	-1	0	0	-1	-1	-1	cp + cm*e > cm	cp + cm*e > cm	1	1	cp + cm*e > cm	cp + cm*e > cm	cp + cm*e > cm	cp + cm*e > cm	cp + cm*e > cm	1	1	cp + cm*e > cm	cp + cm*e > cm	cp + cm*e > cm	cp + cm*e > cm	cp + cm*e > cm	1	1	cp + cm*e > cm	cp + cm*e > cm	cp + cm*e > cm	-1	-1	0	0	-1	-1	-1
		('G', 'p')	0	0	1	1	0	1	1	0	0	1	1	0	1	1	cp + bm*e > bm	cp + bm*e > bm	cm + cp + bm*e > bm + cm*e	cm + cp + bm*e > bm + cm*e	cp + bm*e > bm	cp + bm*(-1 + e) > cm*(-1 + e)*e	cp + bm*(-1 + e) > cm*(-1 + e)*e	cp + bm*e > bm	cp + bm*e > bm	cm + (cp + bm*(-1 + e))*e > cm*e	cm + (cp + bm*(-1 + e))*e > cm*e	cp + bm*e > bm	cm + cp + bm*e > bm + cm*e	cm + cp + bm*e > bm + cm*e	cp + bm*e > bm	cp + bm*e > bm	cm + (cp + bm*(-1 + e))*e > cm*e	cm + (cp + bm*(-1 + e))*e > cm*e	cp + bm*e > bm	cm + cp + bm*e > bm + cm*e	cm + cp + bm*e > bm + cm*e	0	0	1	1	0	1	1
		('G', 'm')	-1	-1	cm + 2*bm*e > bm + cm*e	cm + 2*bm*e > bm + cm*e	-1	0	0	-1	-1	cm + 2*bm*e > bm + cm*e	cm + 2*bm*e > bm + cm*e	-1	0	0	cp + cm*(-1 + e)*e > 0	cp + cm*(-1 + e)*e > 0	(-1 + e)*(cm - cm*e + bm*(-1 + 2*e)) < cp	(-1 + e)*(cm - cm*e + bm*(-1 + 2*e)) < cp	cp + cm*(-1 + e)*e > 0	1	1	cp + cm*e > cm	cp + cm*e > cm	(-1 + e)*(cm - cm*e + bm*(-1 + 2*e)) < cp	(-1 + e)*(cm - cm*e + bm*(-1 + 2*e)) < cp	cp + cm*e > cm	1	1	cp + cm*e > cm	cp + cm*(-1 + e)*e > 0	bm*(1 - 3*e + 2*e^2) < cm*(-1 + e)^2 + cp*e	(-1 + e)*(cm - cm*e + bm*(-1 + 2*e)) < cp	cp + cm*e > cm	1	1	-1	-1	cm + 2*bm*e > bm + cm*e	cm + 2*bm*e > bm + cm*e	-1	0	0
		('G', 'pm')	-1	-1	cm + 2*bm*e > bm + cm*e	cm + 2*bm*e > bm + cm*e	-1	0	0	-1	-1	cm + 2*bm*e > bm + cm*e	cm + 2*bm*e > bm + cm*e	-1	0	0	cp + cm*(-1 + e)*e > bm*(-1 + e)^2	cp + cm*(-1 + e)*e > bm*(-1 + e)^2	cp > (bm - cm)*(-1 + e)^2	cp > (bm - cm)*(-1 + e)^2	cp + cm*(-1 + e)*e > bm*(-1 + e)^2	bm*(-1 + e)^2 < cp	bm*(-1 + e)^2 < cp	cm + bm*(-1 + e)^2 < cp + cm*e	cm + bm*(-1 + e)^2 < cp + cm*e	cp > (bm - cm)*(-1 + e)^2	cp > (bm - cm)*(-1 + e)^2	cm + bm*(-1 + e)^2 < cp + cm*e	cp > bm*(-1 + e)^2	cp > bm*(-1 + e)^2	cm + bm*(-1 + e)^2 < cp + cm*e	cp + cm*(-1 + e)*e > bm*(-1 + e)^2	cm*(-1 + e)^2 + bm*(-1 + e)^3 + cp*e > 0	cp > (bm - cm)*(-1 + e)^2	cm + bm*(-1 + e)^2 < cp + cm*e	cp > bm*(-1 + e)^2	cp > bm*(-1 + e)^2	-1	-1	cm + 2*bm*e > bm + cm*e	cm + 2*bm*e > bm + cm*e	-1	0	0
	Local	('L', 'c')	0	1	0	1	0	1	1	0	1	0	1	0	1	1	1	1	1	1	1	1	1	1	1	1	1	1	1	1	1	1	1	1	1	1	1	0	1	0	1	0	1	1
		('L', 'g')	1	1	1	1	1	1	1	-1	0	-1	0	-1	-1	-1	cp + cm*e > cm	1	cp + cm*e > cm	1	cp + cm*e > cm	cp + cm*e > cm	cp + cm*e > cm	cp + cm*e > cm	1	cp + cm*e > cm	1	cp + cm*e > cm	cp + cm*e > cm	cp + cm*e > cm	cp + cm*e > cm	1	cp + cm*e > cm	1	cp + cm*e > cm	cp + cm*e > cm	cp + cm*e > cm	(0.5*bm - cm)*(-1 + e) < 0	1	(0.5*bm - 1.*cm)*(-1 + e) < 0	1	(0.5*bm - cm)*(-1 + e) < 0	(0.5*bm - cm)*(-1 + e) < 0	(0.5*bm - cm)*(-1 + e) < 0
		('L', 'l')	-1	-1	-1	-1	-1	-1	-1	0	1	0	1	0	1	1	cp + bm*e > bm	cm + cp + bm*e > bm + cm*e	cp + bm*e > bm	cm + cp + bm*e > bm + cm*e	cp + bm*e > bm	cp + bm*(-1 + e) > cm*(-1 + e)*e	cp + bm*(-1 + e) > cm*(-1 + e)*e	cp + bm*e > bm	cm + cp + bm*e > bm + cm*e	cp + bm*e > bm	cm + cp + bm*e > bm + cm*e	cp + bm*e > bm	cp + bm*(-1 + e) > cm*(-1 + e)*e	cp + bm*(-1 + e) > cm*(-1 + e)*e	cp + bm*e > bm	cm + (cp + bm*(-1 + e))*e > cm*e	cp + bm*e > bm	cm + (cp + bm*(-1 + e))*e > cm*e	cp + bm*e > bm	cm + cp + bm*e > bm + cm*e	cm + cp + bm*e > bm + cm*e	-1	(0.5*bm - cm)*(-1 + e) > 0	-1	(0.5*bm - cm)*(-1 + e) > 0	-1	0.5*(-1. + e)*(0. + 1.*bm - 2.*cm*e) > 0	-1*(-1 + e)*(-0.5*bm + 1*cm*e) > 0
		('L', 'd')	-1	0	-1	0	-1	-1	-1	-1	0	-1	0	-1	-1	-1	cp + cm*e > cm	1	cp + cm*e > cm	1	cp + cm*e > cm	cp + cm*e > cm	cp + cm*e > cm	cp + cm*e > cm	1	cp + cm*e > cm	1	cp + cm*e > cm	cp + cm*e > cm	cp + cm*e > cm	cp + cm*e > cm	1	cp + cm*e > cm	1	cp + cm*e > cm	cp + cm*e > cm	cp + cm*e > cm	-1	0	-1	0	-1	-1	-1
		('L', 'p')	0	1	0	1	0	1	1	0	1	0	1	0	1	1	cp + bm*e > bm	cm + cp + bm*e > bm + cm*e	cp + bm*e > bm	cm + cp + bm*e > bm + cm*e	cp + bm*e > bm	cp + bm*(-1 + e) > cm*(-1 + e)*e	cp + bm*(-1 + e) > cm*(-1 + e)*e	cp + bm*e > bm	cm + (cp + bm*(-1 + e))*e > cm*e	cp + bm*e > bm	cm + (cp + bm*(-1 + e))*e > cm*e	cp + bm*e > bm	cm + cp + bm*e > bm + cm*e	cm + cp + bm*e > bm + cm*e	cp + bm*e > bm	cm + (cp + bm*(-1 + e))*e > cm*e	cp + bm*e > bm	cm + (cp + bm*(-1 + e))*e > cm*e	cp + bm*e > bm	cm + cp + bm*e > bm + cm*e	cm + cp + bm*e > bm + cm*e	0	1	0	1	0	1	1
		('L', 'm')	-1	cm + 2*bm*e > bm + cm*e	-1	cm + 2*bm*e > bm + cm*e	-1	0	0	-1	cm + 2*bm*e > bm + cm*e	-1	cm + 2*bm*e > bm + cm*e	-1	0	0	cp + cm*(-1 + e)*e > 0	(-1 + e)*(cm - cm*e + bm*(-1 + 2*e)) < cp	cp + cm*(-1 + e)*e > 0	(-1 + e)*(cm - cm*e + bm*(-1 + 2*e)) < cp	cp + cm*(-1 + e)*e > 0	1	1	cp + cm*e > cm	bm*(1 - 3*e + 2*e^2) < cm*(-1 + e)^2 + cp*e	cp + cm*(-1 + e)*e > 0	(-1 + e)*(cm - cm*e + bm*(-1 + 2*e)) < cp	cp + cm*e > cm	1	1	cp + cm*e > cm	(-1 + e)*(cm - cm*e + bm*(-1 + 2*e)) < cp	cp + cm*e > cm	(-1 + e)*(cm - cm*e + bm*(-1 + 2*e)) < cp	cp + cm*e > cm	1	1	-1	cm + 2*bm*e > bm + cm*e	-1	cm + 2*bm*e > bm + cm*e	-1	0	0
		('L', 'pm')	-1	cm + 2*bm*e > bm + cm*e	-1	cm + 2*bm*e > bm + cm*e	-1	0	0	-1	cm + 2*bm*e > bm + cm*e	-1	cm + 2*bm*e > bm + cm*e	-1	0	0	cp + cm*(-1 + e)*e > bm*(-1 + e)^2	cp > (bm - cm)*(-1 + e)^2	cp + cm*(-1 + e)*e > bm*(-1 + e)^2	cp > (bm - cm)*(-1 + e)^2	cp + cm*(-1 + e)*e > bm*(-1 + e)^2	bm*(-1 + e)^2 < cp	bm*(-1 + e)^2 < cp	cm + bm*(-1 + e)^2 < cp + cm*e	cm*(-1 + e)^2 + bm*(-1 + e)^3 + cp*e > 0	cp + cm*(-1 + e)*e > bm*(-1 + e)^2	cp > (bm - cm)*(-1 + e)^2	cm + bm*(-1 + e)^2 < cp + cm*e	cp > bm*(-1 + e)^2	cp > bm*(-1 + e)^2	cm + bm*(-1 + e)^2 < cp + cm*e	cp > (bm - cm)*(-1 + e)^2	cm + bm*(-1 + e)^2 < cp + cm*e	cp > (bm - cm)*(-1 + e)^2	cm + bm*(-1 + e)^2 < cp + cm*e	cp > bm*(-1 + e)^2	cp > bm*(-1 + e)^2	-1	cm + 2*bm*e > bm + cm*e	-1	cm + 2*bm*e > bm + cm*e	-1	0	0
	Defect	('D', 'c')	-1	cp + cm*e < cm	cp + cm*e < cm	cp + cm*e < cm	cp + cm*e < cm	cp + cm*(-1 + e)*e < 0	cp + cm*e < cm	-1	cp + cm*e < cm	cp + cm*e < cm	cp + cm*e < cm	cp + cm*e < cm	cp + cm*(-1 + e)*e < 0	cp + cm*e < cm	0	1	1	1	1	1	1	-1	cm > cp	cm > cp	cm > cp	cm > cp	cp < cm*e	cm > cp	-1	cm > cp	cm > cp	cm > cp	cm > cp	cp < cm*e	cm > cp	-1	cp + cm*e < cm	cp + cm*e < cm	cp + cm*e < cm	cp + cm*e < cm	cp + cm*(-1 + e)*e < 0	cp + cm*e < cm
		('D', 'g')	cm + cp + bm*e < bm + cm*e	cp + bm*e < bm	cp + bm*e < bm	cp + bm*e < bm	cp + bm*e < bm	cm + cp + bm*e < bm + cm*e	cp + bm*e < bm	-1	-1	-1	-1	-1	-1	-1	-1	0	0	0	0	-1	0	-1	0	0	0	0	-1	0	-1	0	0	0	0	-1	0	cp + (0.5*bm - cm)*(-1 + e) < 0	cp + 0.5*bm*(-1. + e) < 0	cp + 0.5*bm*(-1. + e) < 0	cp + 0.5*bm*(-1. + e) < 0	cp + 0.5*bm*(-1. + e) < 0	cp + (0.5*bm - cm)*(-1 + e) < 0	cp + 0.5*bm*(-1. + e) < 0
		('D', 'l')	-1	-1	-1	-1	-1	-1	-1	cm + cp + bm*e < bm + cm*e	cp + bm*e < bm	cp + bm*e < bm	cp + bm*e < bm	cp + bm*e < bm	cm + cp + bm*e < bm + cm*e	cp + bm*e < bm	-1	0	0	0	0	-1	0	-1	0	0	0	0	-1	0	-1	0	0	0	0	-1	0	cp + (0.5*bm - cm)*(-1 + e) < 0	cp + 0.5*bm*(-1. + e) < 0	cp + 0.5*bm*(-1. + e) < 0	cp + 0.5*bm*(-1. + e) < 0	cp + 0.5*bm*(-1. + e) < 0	cp + (0.5*bm - cm)*(-1 + e) < 0	cp + 0.5*bm*(-1. + e) < 0
		('D', 'd')	-1	-1	-1	-1	-1	-1	-1	-1	-1	-1	-1	-1	-1	-1	-1	0	0	0	0	-1	0	-1	0	0	0	0	-1	0	-1	0	0	0	0	-1	0	-1	-1	-1	-1	-1	-1	-1
		('D', 'p')	cm + cp + bm*e < bm + cm*e	cp + bm*e < bm	cp + bm*e < bm	cp + bm*e < bm	cp + bm*e < bm	cm + cp + bm*e < bm + cm*e	cp + bm*e < bm	cm + cp + bm*e < bm + cm*e	cp + bm*e < bm	cp + bm*e < bm	cp + bm*e < bm	cp + bm*e < bm	cm + cp + bm*e < bm + cm*e	cp + bm*e < bm	-1	0	0	0	0	-1	0	-1	0	0	0	0	-1	0	-1	0	0	0	0	-1	0	cm + cp + bm*e < bm + cm*e	1.*cp + 1.*bm*e < 1.*bm	1.*cp + 1.*bm*e < 1.*bm	cp + bm*e < bm	cp + bm*e < bm	cm + cp + bm*e < bm + cm*e	cp + bm*e < bm
		('D', 'm')	-1	bm + cp - 3*bm*e + 2*bm*e^2 < cm*(-1 + e)^2	bm + cp - 3*bm*e + 2*bm*e^2 < cm*(-1 + e)^2	bm + cp - 3*bm*e + 2*bm*e^2 < cm*(-1 + e)^2	bm + cp - 3*bm*e + 2*bm*e^2 < cm*(-1 + e)^2	-1	cp + bm*(-1 + e)*e < cm*(-1 + e)^2	-1	bm + cp - 3*bm*e + 2*bm*e^2 < cm*(-1 + e)^2	bm + cp - 3*bm*e + 2*bm*e^2 < cm*(-1 + e)^2	bm + cp - 3*bm*e + 2*bm*e^2 < cm*(-1 + e)^2	bm + cp - 3*bm*e + 2*bm*e^2 < cm*(-1 + e)^2	-1	cp + bm*(-1 + e)*e < cm*(-1 + e)^2	-1	cm + 2*bm*e > bm + cm*e	cm + 2*bm*e > bm + cm*e	cm + 2*bm*e > bm + cm*e	cm + 2*bm*e > bm + cm*e	0	1	-1	cm + 2*bm*e > bm + cp + cm*e	cm + 2*bm*e > bm + cm*e	cm + 2*bm*e > bm + cm*e	cm + 2*bm*e > bm + cp + cm*e	-1	cm + bm*e > cp + cm*e	-1	cm + 2*bm*e > bm + cm*e	cm + 2*bm*e > bm + cp + cm*e	cm + 2*bm*e > bm + cm*e	cm + 2*bm*e > bm + cp + cm*e	-1	cm + bm*e > cp + cm*e	-1	bm + cp - 3*bm*e + 2*bm*e^2 < cm*(-1 + e)^2	bm + cp - 3*bm*e + 2*bm*e^2 < cm*(-1 + e)^2	bm + cp - 3*bm*e + 2*bm*e^2 < cm*(-1 + e)^2	bm + cp - 3*bm*e + 2*bm*e^2 < cm*(-1 + e)^2	-1	cp + bm*(-1 + e)*e < cm*(-1 + e)^2
		('D', 'pm')	cm + cp + bm*e < bm + cm*e	cp + bm*e < bm	cp + bm*e < bm	cp + bm*e < bm	cp + bm*e < bm	cm + cp + bm*e < bm + cm*e	cp + bm*e < bm	cm + cp + bm*e < bm + cm*e	cp + bm*e < bm	cp + bm*e < bm	cp + bm*e < bm	cp + bm*e < bm	cm + cp + bm*e < bm + cm*e	cp + bm*e < bm	-1	0	0	0	0	-1	0	-1	0	0	0	0	-1	0	-1	0	0	0	0	-1	0	cm + cp + bm*e < bm + cm*e	1.*cp + 1.*bm*e < 1.*bm	1.*cp + 1.*bm*e < 1.*bm	cp + bm*e < bm	cp + bm*e < bm	cm + cp + bm*e < bm + cm*e	cp + bm*e < bm
	Shun Global	('M', 'c')	-1	cp + cm*e < cm	(cm + cp)*e < cm	(cm + cp)*e < cm	cp + cm*e < cm	cp + cm*e < cm	cm*(2 - 3*e + e^2) > cp	-1	cp + cm*e < cm	(cm + cp)*e < cm	(cm + cp)*e < cm	cp + cm*e < cm	cp + cm*e < cm	cm*(2 - 3*e + e^2) > cp	1	1	1	1	1	1	1	0	1	1	1	1	1	1	0	1	1	1	1	1	1	-1	cp + cm*e < cm	(cm + cp)*e < cm	(cm + cp)*e < cm	cp + cm*e < cm	cp + cm*e < cm	cm*(2 - 3*e + e^2) > cp
		('M', 'g')	cm + cp + bm*e < bm + cm*e	cp + bm*e < bm	(cp + bm*(-1 + e))*e < cm*(-1 + e)^2	(cp + bm*(-1 + e))*e < cm*(-1 + e)^2	cp + bm*e < bm	bm + cm + 2*cm*e^2 > cp + bm*e + 3*cm*e	cp + bm*(-1 + e) + 2*cm*(-1 + e)^3 < 0	-1	-1	-1	-1	-1	-1	-1	cp + bm*e > bm + cm*e	bm < cp + bm*e	bm + cm*e < cm + cp + bm*e	bm + cm*e < cm + cp + bm*e	bm < cp + bm*e	bm + cm*e*(-1 + 2*e) < cp + bm*e	bm < cp + bm*e + 2*cm*(-1 + e)^2*e	-1	0	1	1	0	1 + 2*e^2 > 3*e	1	cp + bm*e > bm + cm*e	bm < cp + bm*e	bm + cm*e < cm + cp + bm*e	bm + cm*e < cm + cp + bm*e	bm < cp + bm*e	bm + cm*e*(-1 + 2*e) < cp + bm*e	bm < cp + bm*e + 2*cm*(-1 + e)^2*e	e*(cm + cp - 1.*cm*e) + bm*(0.5 - 1.5*e + e^2) < 0	1.*cp*e + bm*(0.5 - 1.5*e + 1.*e^2) < 0	cp*e + bm*(0.5 - 1.5*e + e^2) < cm*(-1 + e)^2	cp*e + bm*(0.5 - 1.5*e + e^2) < cm*(-1 + e)^2	1.*cp*e + bm*(0.5 - 1.5*e + 1.*e^2) < 0	1.*cp*e + cm*e*(-1. + 3.*e - 2.*e^2) + bm*(0.5 - 1.5*e + 1.*e^2) < 0	bm*(0.5 - 1.5*e + 1.*e^2) + e*(1.*cp + 2.*cm*(-1. + 1.*e)^3) < 0
		('M', 'l')	-1	-1	-1	-1	-1	-1	-1	cm + cp + bm*e < bm + cm*e	cp + bm*e < bm	cp + bm*e < bm	cp + bm*e < bm	cp + bm*e < bm	cm + cp + bm*e < bm + cm*e	cp + bm*e < bm	-1	0	0	0	0	-1	0	-1	0	0	0	0	-1	0	-1	0	0	0	0	-1	0	cp + (0.5*bm - cm)*(-1 + e) < 0	cp + 0.5*bm*(-1. + e) < 0	cp + 0.5*bm*(-1. + e) < 0	cp + 0.5*bm*(-1. + e) < 0	cp + 0.5*bm*(-1. + e) < 0	cp + (0.5*bm - cm)*(-1 + e) < 0	cp + 0.5*bm*(-1. + e) < 0
		('M', 'd')	-1	-1	-1	-1	-1	-1	-1	-1	-1	-1	-1	-1	-1	-1	-1	0	0	0	0	-1	0	-1	0	0	0	0	-1	0	-1	0	0	0	0	-1	0	-1	-1	-1	-1	-1	-1	-1
		('M', 'p')	cm + cp + bm*e < bm + cm*e	cp + bm*e < bm	(cp + bm*(-1 + e))*e < cm*(-1 + e)^2	(cp + bm*(-1 + e))*e < cm*(-1 + e)^2	cp + bm*e < bm	bm + cm + 2*cm*e^2 > cp + bm*e + 3*cm*e	cp + bm*(-1 + e) + 2*cm*(-1 + e)^3 < 0	cm + cp + bm*e < bm + cm*e	cp + bm*e < bm	(cp + bm*(-1 + e))*e < cm*(-1 + e)^2	(cp + bm*(-1 + e))*e < cm*(-1 + e)^2	cp + bm*e < bm	bm + cm + 2*cm*e^2 > cp + bm*e + 3*cm*e	cp + bm*(-1 + e) + 2*cm*(-1 + e)^3 < 0	cp + bm*e > bm + cm*e	bm < cp + bm*e	bm + cm*e < cm + cp + bm*e	bm + cm*e < cm + cp + bm*e	bm < cp + bm*e	bm + cm*e*(-1 + 2*e) < cp + bm*e	bm < cp + bm*e + 2*cm*(-1 + e)^2*e	-1	0	1	1	0	1 + 2*e^2 > 3*e	1	-1	0	1	1	0	1 + 2*e^2 > 3*e	1	cm + cp + bm*e < bm + cm*e	-1*(cp + bm*(-1 + e))*e > 0	0. + cp*e + bm*(-1. + e)*e < cm*(-1 + e)^2	(cp + bm*(-1 + e))*e < cm*(-1 + e)^2	cp + bm*e < bm	bm + cm + 2*cm*e^2 > cp + bm*e + 3*cm*e	cp + bm*(-1 + e) + 2*cm*(-1 + e)^3 < 0
		('M', 'm')	-1	bm + cp + 2*bm*e^2 < 3*bm*e	bm - 3*bm*e + cp*e + 2*bm*e^2 < cm*(-1 + e)^2	bm - 3*bm*e + cp*e + 2*bm*e^2 < cm*(-1 + e)^2	bm + cp + 2*bm*e^2 < 3*bm*e	-1	(-cp + cm*(-1 + e)^2)*(1 - e + e^2) > bm*(-1 + e)*e^2	-1	bm + cp + 2*bm*e^2 < 3*bm*e	bm - 3*bm*e + cp*e + 2*bm*e^2 < cm*(-1 + e)^2	bm - 3*bm*e + cp*e + 2*bm*e^2 < cm*(-1 + e)^2	bm + cp + 2*bm*e^2 < 3*bm*e	-1	(-cp + cm*(-1 + e)^2)*(1 - e + e^2) > bm*(-1 + e)*e^2	cp > cm*e	bm*(1 - 2*e)*e < cp	cm + cp + 2*bm*e > bm + cm*e	cm + cp + 2*bm*e > bm + cm*e	bm*(1 - 2*e)*e < cp	1	1	-1	3*e > 1 + 2*e^2	cm + cp + 2*bm*e > bm + cm*e	cm + cp + 2*bm*e > bm + cm*e	3*e > 1 + 2*e^2	0	1	-1	bm*(1 - 2*e)*e < cp	cm + 2*bm*e > bm + cm*e	cm + cp + 2*bm*e > bm + cm*e	3*e > 1 + 2*e^2	0	1	-1	bm + cp + 2*bm*e^2 < 3*bm*e	bm - 3*bm*e + cp*e + 2*bm*e^2 < cm*(-1 + e)^2	bm - 3*bm*e + cp*e + 2*bm*e^2 < cm*(-1 + e)^2	bm + cp + 2*bm*e^2 < 3*bm*e	-1	(-cp + cm*(-1 + e)^2)*(1 - e + e^2) > bm*(-1 + e)*e^2
		('M', 'pm')	bm*(-1 + e)^3 + cp*(1 - e + e^2) + cm*(2 - 5*e + 5*e^2 - 2*e^3) < 0	cp*(1 - e + e^2) + bm*e*(-1 + 3*e - 4*e^2 + 2*e^3) < cm*(-1 + e)^3	cp*e*(-1 + e - e^2) + cm*(-1 + e)^2*(1 - 2*e + 2*e^2) + bm*(-1 + 5*e - 9*e^2 + 8*e^3 - 3*e^4) > 0	cp*e*(-1 + e - e^2) + cm*(-1 + e)^2*(1 - 2*e + 2*e^2) + bm*(-1 + 5*e - 9*e^2 + 8*e^3 - 3*e^4) > 0	cp*(1 - e + e^2) + bm*e*(-1 + 3*e - 4*e^2 + 2*e^3) < cm*(-1 + e)^3	bm*(-1 + e)^3 + cp*(1 - e + e^2) + cm*(1 - 3*e + 4*e^2 - 2*e^3) < 0	bm + cp*e + 4*bm*e^2 > cp + 3*bm*e + cp*e^2 + 2*bm*e^3	bm*(-1 + e)^3 + cp*(1 - e + e^2) + cm*(2 - 5*e + 5*e^2 - 2*e^3) < 0	cp*(1 - e + e^2) + bm*e*(-1 + 3*e - 4*e^2 + 2*e^3) < cm*(-1 + e)^3	cp*e*(-1 + e - e^2) + cm*(-1 + e)^2*(1 - 2*e + 2*e^2) + bm*(-1 + 5*e - 9*e^2 + 8*e^3 - 3*e^4) > 0	cp*e*(-1 + e - e^2) + cm*(-1 + e)^2*(1 - 2*e + 2*e^2) + bm*(-1 + 5*e - 9*e^2 + 8*e^3 - 3*e^4) > 0	cp*(1 - e + e^2) + bm*e*(-1 + 3*e - 4*e^2 + 2*e^3) < cm*(-1 + e)^3	bm*(-1 + e)^3 + cp*(1 - e + e^2) + cm*(1 - 3*e + 4*e^2 - 2*e^3) < 0	bm + cp*e + 4*bm*e^2 > cp + 3*bm*e + cp*e^2 + 2*bm*e^3	cp + 3*bm*e + 3*cm*e^2 + cp*e^2 + 2*bm*e^3 > bm + 4*bm*e^2 + e*(cp + 2*cm*(1 + e^2))	cp*(1 - e + e^2) + bm*(-1 + 3*e - 4*e^2 + 2*e^3) > cm*(-1 + e)^2*e	bm + 4*bm*e^2 + e*(cp + cm*(3 + 2*e^2)) < cm + cp + 3*bm*e + 4*cm*e^2 + cp*e^2 + 2*bm*e^3	bm + 4*bm*e^2 + e*(cp + cm*(3 + 2*e^2)) < cm + cp + 3*bm*e + 4*cm*e^2 + cp*e^2 + 2*bm*e^3	cp*(1 - e + e^2) + bm*(-1 + 3*e - 4*e^2 + 2*e^3) > cm*(-1 + e)^2*e	cp + 3*bm*e + 2*cm*e^2 + cp*e^2 + 2*bm*e^3 > bm + 4*bm*e^2 + e*(cm + cp + 2*cm*e^2)	bm + cp*e + 4*bm*e^2 < cp + 3*bm*e + cp*e^2 + 2*bm*e^3	-1	-1	bm + 4*bm*e^2 + e*(cp + cm*(3 + 2*e^2)) < cm + cp + 3*bm*e + 4*cm*e^2 + cp*e^2 + 2*bm*e^3	bm + 4*bm*e^2 + e*(cp + cm*(3 + 2*e^2)) < cm + cp + 3*bm*e + 4*cm*e^2 + cp*e^2 + 2*bm*e^3	-1	-1	0	-1	cp*(1 - e + e^2) + bm*(-1 + 3*e - 4*e^2 + 2*e^3) > cm*(-1 + e)^2*e	bm*(-1 + e)^3 + cm*(1 - 2*e + 2*e^2) > 0	bm + 4*bm*e^2 + e*(cp + cm*(3 + 2*e^2)) < cm + cp + 3*bm*e + 4*cm*e^2 + cp*e^2 + 2*bm*e^3	-1	-1	0	bm*(-1 + e)^3 + cp*(1 - e + e^2) + cm*(2 - 5*e + 5*e^2 - 2*e^3) < 0	cp*(1 - e + e^2) + bm*e*(-1 + 3*e - 4*e^2 + 2*e^3) < cm*(-1 + e)^3	cp*e*(-1 + e - e^2) + cm*(-1 + e)^2*(1 - 2*e + 2*e^2) + bm*(-1 + 5*e - 9*e^2 + 8*e^3 - 3*e^4) > 0	cp*e*(-1 + e - e^2) + cm*(-1 + e)^2*(1 - 2*e + 2*e^2) + bm*(-1 + 5*e - 9*e^2 + 8*e^3 - 3*e^4) > 0	cp*(1 - e + e^2) + bm*e*(-1 + 3*e - 4*e^2 + 2*e^3) < cm*(-1 + e)^3	bm*(-1 + e)^3 + cp*(1 - e + e^2) + cm*(1 - 3*e + 4*e^2 - 2*e^3) < 0	bm + cp*e + 4*bm*e^2 > cp + 3*bm*e + cp*e^2 + 2*bm*e^3
	Shun Local	('O', 'c')	-1	(cm + cp)*e < cm	cp + cm*e < cm	(cm + cp)*e < cm	cp + cm*e < cm	cp + cm*e < cm	cm*(2 - 3*e + e^2) > cp	-1	(cm + cp)*e < cm	cp + cm*e < cm	(cm + cp)*e < cm	cp + cm*e < cm	cp + cm*e < cm	cm*(2 - 3*e + e^2) > cp	1	1	1	1	1	1	1	0	1	1	1	1	1	1	0	1	1	1	1	1	1	-1	(cm + cp)*e < cm	cp + cm*e < cm	(cm + cp)*e < cm	cp + cm*e < cm	cp + cm*e < cm	cm*(2 - 3*e + e^2) > cp
		('O', 'g')	cm + cp + bm*e < bm + cm*e	cp + bm*e < bm	cp + bm*e < bm	cp + bm*e < bm	cp + bm*e < bm	cm + cp + bm*e < bm + cm*e	cp + bm*e < bm	-1	-1	-1	-1	-1	-1	-1	-1	0	0	0	0	-1	0	-1	0	0	0	0	-1	0	-1	0	0	0	0	-1	0	cp + (0.5*bm - cm)*(-1 + e) < 0	cp + 0.5*bm*(-1. + e) < 0	cp + 0.5*bm*(-1. + e) < 0	cp + 0.5*bm*(-1. + e) < 0	cp + 0.5*bm*(-1. + e) < 0	cp + (0.5*bm - cm)*(-1 + e) < 0	cp + 0.5*bm*(-1. + e) < 0
		('O', 'l')	-1	-1	-1	-1	-1	-1	-1	cm + cp + bm*e < bm + cm*e	(cp + bm*(-1 + e))*e < cm*(-1 + e)^2	cp + bm*e < bm	(cp + bm*(-1 + e))*e < cm*(-1 + e)^2	cp + bm*e < bm	bm + cm + 2*cm*e^2 > cp + bm*e + 3*cm*e	cp + bm*(-1 + e) + 2*cm*(-1 + e)^3 < 0	cp + bm*e > bm + cm*e	bm + cm*e < cm + cp + bm*e	bm < cp + bm*e	bm + cm*e < cm + cp + bm*e	bm < cp + bm*e	bm + cm*e*(-1 + 2*e) < cp + bm*e	bm < cp + bm*e + 2*cm*(-1 + e)^2*e	cp + bm*e > bm + cm*e	bm + cm*e < cm + cp + bm*e	bm < cp + bm*e	bm + cm*e < cm + cp + bm*e	bm < cp + bm*e	bm + cm*e*(-1 + 2*e) < cp + bm*e	bm < cp + bm*e + 2*cm*(-1 + e)^2*e	-1	1	0	1	0	1 + 2*e^2 > 3*e	1	e*(cm + cp - 1.*cm*e) + bm*(0.5 - 1.5*e + e^2) < 0	cp*e + bm*(0.5 - 1.5*e + e^2) < cm*(-1 + e)^2	1.*cp*e + bm*(0.5 - 1.5*e + 1.*e^2) < 0	cp*e + bm*(0.5 - 1.5*e + e^2) < cm*(-1 + e)^2	1.*cp*e + bm*(0.5 - 1.5*e + 1.*e^2) < 0	1.*cp*e + cm*e*(-1. + 3.*e - 2.*e^2) + bm*(0.5 - 1.5*e + 1.*e^2) < 0	bm*(0.5 - 1.5*e + 1.*e^2) + e*(1.*cp + 2.*cm*(-1. + 1.*e)^3) < 0
		('O', 'd')	-1	-1	-1	-1	-1	-1	-1	-1	-1	-1	-1	-1	-1	-1	-1	0	0	0	0	-1	0	-1	0	0	0	0	-1	0	-1	0	0	0	0	-1	0	-1	-1	-1	-1	-1	-1	-1
		('O', 'p')	cm + cp + bm*e < bm + cm*e	(cp + bm*(-1 + e))*e < cm*(-1 + e)^2	cp + bm*e < bm	(cp + bm*(-1 + e))*e < cm*(-1 + e)^2	cp + bm*e < bm	bm + cm + 2*cm*e^2 > cp + bm*e + 3*cm*e	cp + bm*(-1 + e) + 2*cm*(-1 + e)^3 < 0	cm + cp + bm*e < bm + cm*e	(cp + bm*(-1 + e))*e < cm*(-1 + e)^2	cp + bm*e < bm	(cp + bm*(-1 + e))*e < cm*(-1 + e)^2	cp + bm*e < bm	bm + cm + 2*cm*e^2 > cp + bm*e + 3*cm*e	cp + bm*(-1 + e) + 2*cm*(-1 + e)^3 < 0	cp + bm*e > bm + cm*e	bm + cm*e < cm + cp + bm*e	bm < cp + bm*e	bm + cm*e < cm + cp + bm*e	bm < cp + bm*e	bm + cm*e*(-1 + 2*e) < cp + bm*e	bm < cp + bm*e + 2*cm*(-1 + e)^2*e	-1	1	0	1	0	1 + 2*e^2 > 3*e	1	-1	1	0	1	0	1 + 2*e^2 > 3*e	1	cm + cp + bm*e < bm + cm*e	0. + cp*e + bm*(-1. + e)*e < cm*(-1 + e)^2	-1*(cp + bm*(-1 + e))*e > 0	(cp + bm*(-1 + e))*e < cm*(-1 + e)^2	cp + bm*e < bm	bm + cm + 2*cm*e^2 > cp + bm*e + 3*cm*e	cp + bm*(-1 + e) + 2*cm*(-1 + e)^3 < 0
		('O', 'm')	-1	bm - 3*bm*e + cp*e + 2*bm*e^2 < cm*(-1 + e)^2	bm + cp + 2*bm*e^2 < 3*bm*e	bm - 3*bm*e + cp*e + 2*bm*e^2 < cm*(-1 + e)^2	bm + cp + 2*bm*e^2 < 3*bm*e	-1	(-cp + cm*(-1 + e)^2)*(1 - e + e^2) > bm*(-1 + e)*e^2	-1	bm - 3*bm*e + cp*e + 2*bm*e^2 < cm*(-1 + e)^2	bm + cp + 2*bm*e^2 < 3*bm*e	bm - 3*bm*e + cp*e + 2*bm*e^2 < cm*(-1 + e)^2	bm + cp + 2*bm*e^2 < 3*bm*e	-1	(-cp + cm*(-1 + e)^2)*(1 - e + e^2) > bm*(-1 + e)*e^2	cp > cm*e	cm + cp + 2*bm*e > bm + cm*e	bm*(1 - 2*e)*e < cp	cm + cp + 2*bm*e > bm + cm*e	bm*(1 - 2*e)*e < cp	1	1	-1	cm + 2*bm*e > bm + cm*e	bm*(1 - 2*e)*e < cp	cm + cp + 2*bm*e > bm + cm*e	3*e > 1 + 2*e^2	0	1	-1	cm + cp + 2*bm*e > bm + cm*e	3*e > 1 + 2*e^2	cm + cp + 2*bm*e > bm + cm*e	3*e > 1 + 2*e^2	0	1	-1	bm - 3*bm*e + cp*e + 2*bm*e^2 < cm*(-1 + e)^2	bm + cp + 2*bm*e^2 < 3*bm*e	bm - 3*bm*e + cp*e + 2*bm*e^2 < cm*(-1 + e)^2	bm + cp + 2*bm*e^2 < 3*bm*e	-1	(-cp + cm*(-1 + e)^2)*(1 - e + e^2) > bm*(-1 + e)*e^2
		('O', 'pm')	bm*(-1 + e)^3 + cp*(1 - e + e^2) + cm*(2 - 5*e + 5*e^2 - 2*e^3) < 0	cp*e*(-1 + e - e^2) + cm*(-1 + e)^2*(1 - 2*e + 2*e^2) + bm*(-1 + 5*e - 9*e^2 + 8*e^3 - 3*e^4) > 0	cp*(1 - e + e^2) + bm*e*(-1 + 3*e - 4*e^2 + 2*e^3) < cm*(-1 + e)^3	cp*e*(-1 + e - e^2) + cm*(-1 + e)^2*(1 - 2*e + 2*e^2) + bm*(-1 + 5*e - 9*e^2 + 8*e^3 - 3*e^4) > 0	cp*(1 - e + e^2) + bm*e*(-1 + 3*e - 4*e^2 + 2*e^3) < cm*(-1 + e)^3	bm*(-1 + e)^3 + cp*(1 - e + e^2) + cm*(1 - 3*e + 4*e^2 - 2*e^3) < 0	bm + cp*e + 4*bm*e^2 > cp + 3*bm*e + cp*e^2 + 2*bm*e^3	bm*(-1 + e)^3 + cp*(1 - e + e^2) + cm*(2 - 5*e + 5*e^2 - 2*e^3) < 0	cp*e*(-1 + e - e^2) + cm*(-1 + e)^2*(1 - 2*e + 2*e^2) + bm*(-1 + 5*e - 9*e^2 + 8*e^3 - 3*e^4) > 0	cp*(1 - e + e^2) + bm*e*(-1 + 3*e - 4*e^2 + 2*e^3) < cm*(-1 + e)^3	cp*e*(-1 + e - e^2) + cm*(-1 + e)^2*(1 - 2*e + 2*e^2) + bm*(-1 + 5*e - 9*e^2 + 8*e^3 - 3*e^4) > 0	cp*(1 - e + e^2) + bm*e*(-1 + 3*e - 4*e^2 + 2*e^3) < cm*(-1 + e)^3	bm*(-1 + e)^3 + cp*(1 - e + e^2) + cm*(1 - 3*e + 4*e^2 - 2*e^3) < 0	bm + cp*e + 4*bm*e^2 > cp + 3*bm*e + cp*e^2 + 2*bm*e^3	cp + 3*bm*e + 3*cm*e^2 + cp*e^2 + 2*bm*e^3 > bm + 4*bm*e^2 + e*(cp + 2*cm*(1 + e^2))	bm + 4*bm*e^2 + e*(cp + cm*(3 + 2*e^2)) < cm + cp + 3*bm*e + 4*cm*e^2 + cp*e^2 + 2*bm*e^3	cp*(1 - e + e^2) + bm*(-1 + 3*e - 4*e^2 + 2*e^3) > cm*(-1 + e)^2*e	bm + 4*bm*e^2 + e*(cp + cm*(3 + 2*e^2)) < cm + cp + 3*bm*e + 4*cm*e^2 + cp*e^2 + 2*bm*e^3	cp*(1 - e + e^2) + bm*(-1 + 3*e - 4*e^2 + 2*e^3) > cm*(-1 + e)^2*e	cp + 3*bm*e + 2*cm*e^2 + cp*e^2 + 2*bm*e^3 > bm + 4*bm*e^2 + e*(cm + cp + 2*cm*e^2)	bm + cp*e + 4*bm*e^2 < cp + 3*bm*e + cp*e^2 + 2*bm*e^3	-1	bm*(-1 + e)^3 + cm*(1 - 2*e + 2*e^2) > 0	cp*(1 - e + e^2) + bm*(-1 + 3*e - 4*e^2 + 2*e^3) > cm*(-1 + e)^2*e	bm + 4*bm*e^2 + e*(cp + cm*(3 + 2*e^2)) < cm + cp + 3*bm*e + 4*cm*e^2 + cp*e^2 + 2*bm*e^3	-1	-1	0	-1	bm + 4*bm*e^2 + e*(cp + cm*(3 + 2*e^2)) < cm + cp + 3*bm*e + 4*cm*e^2 + cp*e^2 + 2*bm*e^3	-1	bm + 4*bm*e^2 + e*(cp + cm*(3 + 2*e^2)) < cm + cp + 3*bm*e + 4*cm*e^2 + cp*e^2 + 2*bm*e^3	-1	-1	0	bm*(-1 + e)^3 + cp*(1 - e + e^2) + cm*(2 - 5*e + 5*e^2 - 2*e^3) < 0	cp*e*(-1 + e - e^2) + cm*(-1 + e)^2*(1 - 2*e + 2*e^2) + bm*(-1 + 5*e - 9*e^2 + 8*e^3 - 3*e^4) > 0	cp*(1 - e + e^2) + bm*e*(-1 + 3*e - 4*e^2 + 2*e^3) < cm*(-1 + e)^3	cp*e*(-1 + e - e^2) + cm*(-1 + e)^2*(1 - 2*e + 2*e^2) + bm*(-1 + 5*e - 9*e^2 + 8*e^3 - 3*e^4) > 0	cp*(1 - e + e^2) + bm*e*(-1 + 3*e - 4*e^2 + 2*e^3) < cm*(-1 + e)^3	bm*(-1 + e)^3 + cp*(1 - e + e^2) + cm*(1 - 3*e + 4*e^2 - 2*e^3) < 0	bm + cp*e + 4*bm*e^2 > cp + 3*bm*e + cp*e^2 + 2*bm*e^3
	Local and Global	('LG', 'c')	-1	1	1	1	-1	1	1	0	1	1	1	0	1	1	1	1	1	1	1	1	1	1	1	1	1	1	1	1	1	1	1	1	1	1	1	0	1	1	1	0	1	1
		('LG', 'g')	1	1	1	1	1	1	1	-1	-1	-1	-1	-1	-1	-1	-0.5*bm - 0.5*cm + cp + 0.5*bm*e + 0.5*cm*e > 0	1.*cp + 0.5*bm*e > 0.5*bm	1.*cp + 0.5*bm*e > 0.5*bm	cp + 0.5*(bm - 1.*cm)*(-1. + e) > 0	-0.5*bm - 0.5*cm + cp + 0.5*bm*e + 0.5*cm*e > 0	1.*cp + 0.5*bm*e > 0.5*bm	1.*cp + 0.5*bm*e > 0.5*bm	cm*(-0.5 + 0.5*e) + cp*e + bm*(0.5 - 1.5*e + e^2) > 0	1.*cp*e + bm*(0.5 - 1.5*e + 1.*e^2) > 0	1.*cp*e + bm*(0.5 - 1.5*e + 1.*e^2) > 0	cm*(0.5 - 0.5*e) + cp*e + bm*(0.5 - 1.5*e + e^2) > 0	cm*(-0.5 + 0.5*e) + cp*e + bm*(0.5 - 1.5*e + e^2) > 0	1.*cp*e + bm*(0.5 - 1.5*e + 1.*e^2) > 0	1.*cp*e + bm*(0.5 - 1.5*e + 1.*e^2) > 0	-0.5*bm - 0.5*cm + cp + 0.5*bm*e + 0.5*cm*e > 0	1.*cp + 0.5*bm*e > 0.5*bm	1.*cp + 0.5*bm*e > 0.5*bm	cp + 0.5*(bm - 1.*cm)*(-1. + e) > 0	-0.5*bm - 0.5*cm + cp + 0.5*bm*e + 0.5*cm*e > 0	1.*cp + 0.5*bm*e > 0.5*bm	1.*cp + 0.5*bm*e > 0.5*bm	-1	0	0	1	-1	0	0
		('LG', 'l')	-1	-1	-1	-1	-1	-1	-1	1	1	1	1	1	1	1	-0.5*bm - 0.5*cm + cp + 0.5*bm*e + 0.5*cm*e > 0	1.*cp + 0.5*bm*e > 0.5*bm	1.*cp + 0.5*bm*e > 0.5*bm	cp + 0.5*(bm - 1.*cm)*(-1. + e) > 0	-0.5*bm - 0.5*cm + cp + 0.5*bm*e + 0.5*cm*e > 0	1.*cp + 0.5*bm*e > 0.5*bm	1.*cp + 0.5*bm*e > 0.5*bm	-0.5*bm - 0.5*cm + cp + 0.5*bm*e + 0.5*cm*e > 0	1.*cp + 0.5*bm*e > 0.5*bm	1.*cp + 0.5*bm*e > 0.5*bm	cp + 0.5*(bm - 1.*cm)*(-1. + e) > 0	-0.5*bm - 0.5*cm + cp + 0.5*bm*e + 0.5*cm*e > 0	1.*cp + 0.5*bm*e > 0.5*bm	1.*cp + 0.5*bm*e > 0.5*bm	cm*(-0.5 + 0.5*e) + cp*e + bm*(0.5 - 1.5*e + e^2) > 0	1.*cp*e + bm*(0.5 - 1.5*e + 1.*e^2) > 0	1.*cp*e + bm*(0.5 - 1.5*e + 1.*e^2) > 0	cm*(0.5 - 0.5*e) + cp*e + bm*(0.5 - 1.5*e + e^2) > 0	cm*(-0.5 + 0.5*e) + cp*e + bm*(0.5 - 1.5*e + e^2) > 0	1.*cp*e + bm*(0.5 - 1.5*e + 1.*e^2) > 0	1.*cp*e + bm*(0.5 - 1.5*e + 1.*e^2) > 0	-1	0	0	1	-1	0	0
		('LG', 'd')	-1	-1	-1	-1	-1	-1	-1	-1	-1	-1	0	-1	-1	-1	cp + cm*e > cm	cp + 0.5*cm*(-1. + e) > 0	cp + 0.5*cm*(-1. + e) > 0	1	cp + cm*e > cm	cp + cm*e > cm	cp + cm*e > cm	cp + cm*e > cm	cp + 0.5*cm*(-1. + e) > 0	cp + 0.5*cm*(-1. + e) > 0	1	cp + cm*e > cm	cp + cm*e > cm	cp + cm*e > cm	cp + cm*e > cm	cp + 0.5*cm*(-1. + e) > 0	cp + 0.5*cm*(-1. + e) > 0	1	cp + cm*e > cm	cp + cm*e > cm	cp + cm*e > cm	-1	-1	-1	0	-1	-1	-1
		('LG', 'p')	-1	1	1	1	-1	-1	-1	0	1	1	1	0	0	0	cp + bm*e > bm	cp + cm*(0.5 - 0.5*e) + bm*(-1. + e) > 0	cp + cm*(0.5 - 0.5*e) + bm*(-1. + e) > 0	cm + cp + bm*e > bm + cm*e	cp + bm*e > bm	cp + bm*e > bm	cp + bm*e > bm	cp + bm*e > bm	cp + cm*(0.5 - 0.5*e) + bm*(-1. + e) > 0	cp + cm*(0.5 - 0.5*e) + bm*(-1. + e) > 0	cm + cp + bm*e > bm + cm*e	cp + bm*e > bm	cp + bm*e > bm	cp + bm*e > bm	cp + bm*e > bm	cp + cm*(0.5 - 0.5*e) + bm*(-1. + e) > 0	cp + cm*(0.5 - 0.5*e) + bm*(-1. + e) > 0	cm + cp + bm*e > bm + cm*e	cp + bm*e > bm	cp + bm*e > bm	cp + bm*e > bm	0	1	1	1	0	0	0
		('LG', 'm')	-1	-1*(bm - 1*cm)*(-1 + e)*(-0.5 + e) > 0	-1*(bm - 1*cm)*(-1 + e)*(-0.5 + e) > 0	cm + 2*bm*e > bm + cm*e	-1	-1	-1	-1	-1*(bm - 1*cm)*(-1 + e)*(-0.5 + e) > 0	-1*(bm - 1*cm)*(-1 + e)*(-0.5 + e) > 0	cm + 2*bm*e > bm + cm*e	-1	0	0	cp + cm*(-1 + e)*e > 0	bm*(0.5 - 1.5*e + e^2) < cp + 1.*cm*(0.5 - 1.5*e + e^2)	bm*(0.5 - 1.5*e + e^2) < cp + 1.*cm*(0.5 - 1.5*e + e^2)	(-1 + e)*(cm - cm*e + bm*(-1 + 2*e)) < cp	cp + cm*(-1 + e)*e > 0	1	1	cp + cm*e > cm	cp*e + bm*(-0.5 + 1.5*e - 1.*e^2) + cm*(0.5 - 1.5*e + e^2) > 0	bm*(0.5 - 1.5*e + e^2) < cp + 1.*cm*(0.5 - 1.5*e + e^2)	(-1 + e)*(cm - cm*e + bm*(-1 + 2*e)) < cp	cp + cm*e > cm	1	1	cp + cm*e > cm	bm*(0.5 - 1.5*e + e^2) < cp + 1.*cm*(0.5 - 1.5*e + e^2)	cp*e + bm*(-0.5 + 1.5*e - 1.*e^2) + cm*(0.5 - 1.5*e + e^2) > 0	(-1 + e)*(cm - cm*e + bm*(-1 + 2*e)) < cp	cp + cm*e > cm	1	1	-1	-1*(bm - 1*cm)*(-1 + e)*(-0.5 + e) > 0	-1*(bm - 1*cm)*(-1 + e)*(-0.5 + e) > 0	cm + 2*bm*e > bm + cm*e	-1	0	0
		('LG', 'pm')	-1	1	1	1	-1	-1	-1	0	1	1	1	0	0	0	cp + bm*e > bm	cp + cm*(0.5 - 0.5*e) + bm*(-1. + e) > 0	cp + cm*(0.5 - 0.5*e) + bm*(-1. + e) > 0	cm + cp + bm*e > bm + cm*e	cp + bm*e > bm	cp + bm*e > bm	cp + bm*e > bm	cp + bm*e > bm	cp + cm*(0.5 - 0.5*e) + bm*(-1. + e) > 0	cp + cm*(0.5 - 0.5*e) + bm*(-1. + e) > 0	cm + cp + bm*e > bm + cm*e	cp + bm*e > bm	cp + bm*e > bm	cp + bm*e > bm	cp + bm*e > bm	cp + cm*(0.5 - 0.5*e) + bm*(-1. + e) > 0	cp + cm*(0.5 - 0.5*e) + bm*(-1. + e) > 0	cm + cp + bm*e > bm + cm*e	cp + bm*e > bm	cp + bm*e > bm	cp + bm*e > bm	0	1	1	1	0	0	0
cp = PGG cost
cm = MAG cost
bg = global PGG benefit
bl = local PGG benefit
bm = MAG benefit
e = error rate
nl = local population
a = number of local groups
r = rate of invaders
Columns represent invader strategies
Rows represent resident strategies
Entries represent invasion conditions for the invader (column) to invade the resident (row)
1 = successful invasion
0 = equal fitness (failed invasion)
-1 = failed invasion
else conditions needed for invasion

## Sheet: Multiple Invaders
			Invader
			Global							Local							Defect							Shun Global							Shun Local							Local and Global
			('G', 'c')	('G', 'g')	('G', 'l')	('G', 'd')	('G', 'p')	('G', 'm')	('G', 'pm')	('L', 'c')	('L', 'g')	('L', 'l')	('L', 'd')	('L', 'p')	('L', 'm')	('L', 'pm')	('D', 'c')	('D', 'g')	('D', 'l')	('D', 'd')	('D', 'p')	('D', 'm')	('D', 'pm')	('M', 'c')	('M', 'g')	('M', 'l')	('M', 'd')	('M', 'p')	('M', 'm')	('M', 'pm')	('O', 'c')	('O', 'g')	('O', 'l')	('O', 'd')	('O', 'p')	('O', 'm')	('O', 'pm')	('LG', 'c')	('LG', 'g')	('LG', 'l')	('LG', 'd')	('LG', 'p')	('LG', 'm')	('LG', 'pm')
Resident	Global	('G', 'c')	0	0	cm > bm*r	cm > bm*r	0	bm*r < cm	bm*r < cm	a*bl > bg	a*(bl + (bm - cm)*(-1 + e)) > bg	bg*r < a*(cm*(-1 + e)*(-1 + r) + bl*r)	a*cm*(-1 + e) + bg*r < a*(bl + bm*(-1 + e))*r	a*bl > bg	a*cm*(-1 + e)*e + bg*r < a*(bl + bm*(-1 + e)*e)*r	a*cm*(-1 + e)*e + bg*r < a*(bl + bm*(-1 + e)*e)*r	bg*r < a*cp	bg*r < a*(cp + (bm - cm)*(-1 + e)*r)	bg*r < a*(cm + cp - cm*e + bm*(-1 + e)*r)	bg*r < a*(cm + cp - cm*e + bm*(-1 + e)*r)	bg*r < a*(cp + (bm - cm)*(-1 + e)*r)	bg*r + a*(-1 + e)*e*(cm - bm*r) < a*cp	cp + ((-1 + e)*(bm*r*(-1 + e*r^2) + cm*(r - e*(-1 + r + r^2))))/(-1 + e*r^2) > (bg*r)/a	a*cp > bg*r	a*(cp + (bm - cm)*(-1 + e)*r) > bg*r	cm + bm*(-1 + e)*r + (bg*(e*(-1 + r) - r)*r)/a + cp*(e + r - e*r) > cm*e	cm + bm*(-1 + e)*r + (bg*(e*(-1 + r) - r)*r)/a + cp*(e + r - e*r) > cm*e	a*(cp + (bm - cm)*(-1 + e)*r) > bg*r	a*(cm + cp - cm*e + bm*(-1 + e)*r) > bg*r	bg*r*(-1 + e*r - e^2*r) + a*(cp*(1 - e*r + e^2*r) + bm*(-1 + e)*r*(2 - e - 2*e*r + 2*e^2*r) - cm*(-1 + e)*(1 + (-1 + e)^2*r + (-1 + e)*e*r^2)) > 0	(bg + a*bl*(-1 + e))*r < a*cp*e	a*(-1 + e)*(bm - cm + bl*(-1 + r))*r + a*cp*(e + r - e*r) > bg*r	cp + (bm - cm)*(-1 + e) + cp*(-1 + e)*(1 - r + r^2) + (-1 + e)*(-(cm*(-1 + e)*r*(1 - r + r^2)) + bm*(-1 + r + (-1 + e)*r*(1 - r + r^2))) > (bg*r)/a + bl*(-1 + e)*r*(1 - r + r^2)	a*(cm - cm*e + (-1 + e)*(bm + bl*(-1 + r))*r + cp*(e + r - e*r)) > bg*r	(bg + a*(-1 + e)*(bl + (-bm + cm)*e))*r < a*cp*e	cm*(-1 + e)*e + (bg*r)/a + (-1 + e)*(bl - bm*e)*r < cp*e	bg*r*(-1 + e*r - e^2*r) > a*(-(cp*e*(1 - e*r + e^2*r)) + cm*(-1 + e)*e*(1 + (-1 + e)^2*r + (-1 + e)*e*r^2) + (-1 + e)*r*(bm*e*(-2 + e + 2*e*r - 2*e^2*r) + bl*(1 - e*r + e^2*r)))	1.*a*bl*r > 1.*bg*r	0.5*(bl + cm + bm*(-1. + e) - 1.*cm*e)*r > (0.5*bg*r)/a	a*(1.*bl + bm*(-1. + 1.*e))*r + a*cm*(2. - 1.*r + e*(-2. + 1.*r)) > 1.*bg*r	cm*(-1 + e) + ((0.5*bg)/a - 0.5*bl + bm - bm*e)*r < 0	1.*a*bl*r > 1.*bg*r	cm*(-1. + e)*e + (0.5*bg*r)/a + bm*(1 - 1.*e)*e*r < 0.5*bl*r	bg*r*(-1. + 1.*r^2 + e*(-1. + 1.*e)*r^4) + a*(cm*e*(2. - 4.*r^2 + 2.*r^3 + 2.*r^4 - 2.*r^5 + e^2*r^2*(-2. + 4.*r + 2.*r^2 - 4.*r^3) + e*(-2. + 6.*r^2 - 6.*r^3 - 4.*r^4 + 6.*r^5)) + r*(bl*(1. - 1.*r^2 + (1. - 1.*e)*e*r^4) + bm*e*(-2. + 2.*r^2 + e*(2. - 2.*r^4) + e^2*(-2.*r^2 + 2.*r^4)))) > 0
		('G', 'g')	0	0	cm > bm*r	cm > bm*r	0	bm*r < cm	bm*r < cm	a*bm*(-1 + e)*(-1 + r) + bg*r < a*bl*r	bm + (bg*r)/a < bm*e + (bl + cm - cm*e)*r	a*(cm*(-1 + e)*(-1 + r) + bl*r + bm*(-1 + e + r - e*r)) > bg*r	bg*r < a*(cm + bm*(-1 + e) - cm*e + bl*r)	a*bm*(-1 + e)*(-1 + r) + bg*r < a*bl*r	bg*r*(-1 + r + (-1 - e + e^2)*r^2 - 2*(-1 + e)*e*r^3 + (-1 + e)*e*r^4) + a*(bl*r*(1 - r + (1 + e - e^2)*r^2 + 2*(-1 + e)*e*r^3 - (-1 + e)*e*r^4) + bm*(-1 + e)*(1 + (-2 + e)*r - 2*(-1 + e^2)*r^2 + (-1 - 2*e + 5*e^2)*r^3 + (3 - 5*e)*e*r^4 + e*(-1 + 2*e)*r^5) - cm*(-1 + e)*(-(r*(-1 + 2*r - 2*r^2 + r^3)) + e^2*r*(1 - 6*r + 10*r^2 - 7*r^3 + 2*r^4) - e*(-1 + 4*r - 9*r^2 + 10*r^3 - 6*r^4 + r^5))) > 0	bg*r*(-1 + r + (-1 - e + e^2)*r^2 - 2*(-1 + e)*e*r^3 + (-1 + e)*e*r^4) + a*(bl*r*(1 - r + (1 + e - e^2)*r^2 + 2*(-1 + e)*e*r^3 - (-1 + e)*e*r^4) + bm*(-1 + e)*(1 + (-2 + e)*r - 2*(-1 + e^2)*r^2 + (-1 - 2*e + 5*e^2)*r^3 + (3 - 5*e)*e*r^4 + e*(-1 + 2*e)*r^5) - cm*(-1 + e)*(-(r*(-1 + 2*r - 2*r^2 + r^3)) + e^2*r*(1 - 6*r + 10*r^2 - 7*r^3 + 2*r^4) - e*(-1 + 4*r - 9*r^2 + 10*r^3 - 6*r^4 + r^5))) > 0	a*bm*(-1 + e)*(-1 + r) + bg*r < a*cp	bm + (bg*r)/a + cm*(-1 + e)*r < cp + bm*e	bg*r < a*(cm + cp + bm*(-1 + e) - cm*e)	bg*r < a*(cm + cp + bm*(-1 + e) - cm*e)	bm + (bg*r)/a + cm*(-1 + e)*r < cp + bm*e	bg*r*(-1 + r + (-1 - e + e^2)*r^2 - 2*(-1 + e)*e*r^3 + (-1 + e)*e*r^4) + a*(cp*(1 - r + (1 + e - e^2)*r^2 + 2*(-1 + e)*e*r^3 - (-1 + e)*e*r^4) + bm*(-1 + e)*(1 + (-2 + e)*r - 2*(-1 + e^2)*r^2 + (-1 - 2*e + 5*e^2)*r^3 + (3 - 5*e)*e*r^4 + e*(-1 + 2*e)*r^5) - cm*(-1 + e)*(-(r*(-1 + 2*r - 2*r^2 + r^3)) + e^2*r*(1 - 6*r + 10*r^2 - 7*r^3 + 2*r^4) - e*(-1 + 4*r - 9*r^2 + 10*r^3 - 6*r^4 + r^5))) > 0	bg*r*(-1 + r^2 + e*(r - 2*r^2)) + a*(-(cm*(-1 + e)*(e*(1 - 2*r)^2 - 2*(-1 + r)*r)) + cp*(1 - r^2 + e*r*(-1 + 2*r)) + bm*(-1 + e)*(1 - r^2 + e*r*(-1 + 2*r))) > 0	a*(cp + bm*(-1 + e + r - e*r)) > bg*r	a*(cp + bm*(-1 + e) + cm*r - cm*e*r) > bg*r	cm + (bg*(e*(-1 + r) - r)*r)/a + cp*(e + r - e*r) + bm*(-1 + e)*(e*(-1 + r)^2 - (-2 + r)*r) > cm*e	cm + (bg*(e*(-1 + r) - r)*r)/a + cp*(e + r - e*r) + bm*(-1 + e)*(e*(-1 + r)^2 - (-2 + r)*r) > cm*e	a*(cp + bm*(-1 + e) + cm*r - cm*e*r) > bg*r	bg*r < a*(cp + bm*(-1 + e) - cm*(-1 + e)*(1 + r - 2*e*r + (-1 + 2*e)*r^2))	bg*r*(-1 + e*r - e^2*r) + a*(cp*(1 - e*r + e^2*r) + bm*(-1 + e)*(1 + (-1 + e)^2*r + (-1 + e)*e*r^2) - cm*(-1 + e)*(1 + (2 - 4*e + e^2)*r + (-1 + 4*e^2 - 2*e^3)*r^2 + e*(1 - 3*e + 2*e^2)*r^3)) > 0	bg*r + a*(bm*(-1 + e)*(-1 + r) + bl*(-1 + e)*r^2 + cp*(-1 + r - e*r)) < 0	bm + (bg*r)/a + cm*(-1 + e)*r < cp + bm*e	cp + (bm - cm)*(-1 + e) + cp*(-1 + e)*r^2 + (bm - cm)*(-1 + e)^2*r^3 > (bg*r)/a + bl*(-1 + e)*r^3	bg*r < a*(cm + cp + bm*(-1 + e) - cm*e)	a*(cp + cp*(-1 + e)*r - (-1 + e)*r*(cm + bl*r + cm*(-1 + e)*r) + bm*(-1 + e)*(1 + (-1 + e)*r^2)) > bg*r	cp + (bm - cm)*(-1 + e) + cp*(-1 + e)*r + ((-1 + e)*(bm*r*(1 - r + r^2 + e^2*(r - 3*r^2 + 4*r^3 - 2*r^4) + e*(-1 + r - 2*r^3 + r^4)) + cm*(-(1 - r + r^2)^2 + e^2*r*(1 - 5*r + 8*r^2 - 6*r^3 + 2*r^4) - e*(-1 + 4*r - 8*r^2 + 8*r^3 - 5*r^4 + r^5))))/((1 + e*(-1 + r)*r)*(-1 + r - e*r + (-1 + e)*r^2)) > (r*(bg + a*bl*(-1 + e)*r))/a	cp + (bm - cm)*(-1 + e) + cp*(-1 + e)*r + ((-1 + e)*(bm*(-1 + e)*r^2*(1 - 2*r + 2*r^2 + 2*e^3*(-1 + r)*r^3 + e^2*(r - 3*r^2 + 9*r^3 - 5*r^4) + e*(-1 + 3*r - 2*r^2 - 4*r^3 + 2*r^4)) + cm*(-2*e^4*(-1 + r)*r^5 + (1 - 2*r + 2*r^2)^2 + e^3*r^2*(-1 + 2*r + r^2 - 11*r^3 + 7*r^4) + e^2*r*(-2 + 11*r - 17*r^2 + 6*r^3 + 13*r^4 - 7*r^5) + e*(-1 + 7*r - 19*r^2 + 23*r^3 - 11*r^4 - 4*r^5 + 2*r^6))))/((1 + e*(-1…	1.*bg*r + a*bm*(1. - 1.*r + e*(-1. + 1.*r)) < 1.*a*bl*r	a*bm*(1. - 1.*e) + 1.*bg*r + a*(-1.*bl + cm*(-1. + 1.*e))*r < 0	a*(bm*(-1. + 1.*e) + 1.*bl*r + cm*(2. - 2.*e - 1.*r + 1.*e*r)) > 1.*bg*r	a*(2.*cm - 2.*cm*e + 1.*bl*r + bm*(-1. + 1.*e - 1.*r + 1.*e*r)) > 1.*bg*r	1.*bg*r + a*bm*(1. - 1.*r + e*(-1. + 1.*r)) < 1.*a*bl*r	a*(1.*bl*r + bm*(-1. + e*(1. - 3.*r) + 1.*r + 2.*e^2*r) + cm*((1. - 1.*r)*r + e^2*(-2. + 2.*r - 2.*r^2) + e*(2. - 3.*r + 3.*r^2))) > 1.*bg*r	bg*r*(-2. + (3.0000000000000004 - 2.*e)*r^2 + (-1. + 1.*e)*r^4) + a*(bl*r*(2. + (-3.0000000000000004 + 2.*e)*r^2 + (1. - 1.*e)*r^4) + bm*(-2. + 2.*r + 3.0000000000000004*r^2 - 3.0000000000000004*r^3 - 1.*r^4 + 1.*r^5 + e^2*r*(4. + 2.*r - 8.*r^2 - 1.*r^3 + 3.0000000000000004*r^4) + e*(2. - 6.000000000000001*r - 5.*r^2 + 11.*r^3 + 2.*r^4 - 4.*r^5)) + cm*(-4.*e^3*(1. - 1.*r)^2*r^2 - 1.99999999999999…
		('G', 'l')	cm < bm*r	cm < bm*r	0	0	cm < bm*r	bm*r*(e + r^2 - 2*e*r^2) + cm*e*(-1 + 2*r^3) > cm*r^3	bm*r*(e + r^2 - 2*e*r^2) + cm*e*(-1 + 2*r^3) > cm*r^3	cm + bm*(-1 + e) + (bg*r)/a < cm*e + bl*r	a*(bm*(-1 + e)*(-1 + r) + bl*r + cm*(-1 + e + r - e*r)) > bg*r	a*bm*(-1 + e) + bg*r < a*(bl + cm*(-1 + e))*r	bg*r < a*(bm*(-1 + e)*(-1 + r) + bl*r)	cm + bm*(-1 + e) + (bg*r)/a < cm*e + bl*r	bg*r*(-3*e*(-1 + r)^2*r + (-2 + r)*r^2 + e^2*(-1 + r)^2*(-1 + 2*r)) + a*(bl*r*(3*e*(-1 + r)^2*r - (-2 + r)*r^2 - e^2*(-1 + r)^2*(-1 + 2*r)) + bm*(-1 + e)*((-2 + r)*r^2 - e*r*(3 - 6*r + r^2 + r^3) + e^2*(-1 + 4*r - 4*r^2 - r^3 + 2*r^4)) - cm*(-1 + e)*(r^2*(-1 - r + r^2) + e*r*(-2 + 2*r + 5*r^2 - 4*r^3) + e^2*(-1 + 3*r - 6*r^3 + 4*r^4))) > 0	bg*r*(-3*e*(-1 + r)^2*r + (-2 + r)*r^2 + e^2*(-1 + r)^2*(-1 + 2*r)) + a*(bl*r*(3*e*(-1 + r)^2*r - (-2 + r)*r^2 - e^2*(-1 + r)^2*(-1 + 2*r)) + bm*(-1 + e)*((-2 + r)*r^2 - e*r*(3 - 6*r + r^2 + r^3) + e^2*(-1 + 4*r - 4*r^2 - r^3 + 2*r^4)) - cm*(-1 + e)*(r^2*(-1 - r + r^2) + e*r*(-2 + 2*r + 5*r^2 - 4*r^3) + e^2*(-1 + 3*r - 6*r^3 + 4*r^4))) > 0	cm + (bg*r)/a + bm*(-1 + e)*r < cp + cm*e	a*cm*(-1 + e)*(-1 + r) + bg*r < a*cp	bg*r < a*cp	bg*r < a*cp	a*cm*(-1 + e)*(-1 + r) + bg*r < a*cp	bg*e*r*(-1 + r^2) + a*cp*(e + r^2 - e*r^2) + a*bm*(-1 + e)*r*(-r^2 + e*(-1 + 2*r^2)) > bg*r^3 + a*cm*(-1 + e)*(-r^3 + e*(-1 + 2*r^3))	a*cm*(-1 + e)*(-1 + r) + bg*r < a*cp	cp + cm*(-1 + e) + bm*r + cp*e*r + (bg*r*(-1 + r - e*r))/a > (cp + bm*e)*r	cp + cp*(-1 + e)*r + bm*(-1 + e)^2*r^2 + (bg*r*(-1 + r - e*r))/a > cm*(-1 + e)*(-1 + r + (-1 + e)*r^2)	bg*r < a*cp	bg*r < a*cp	cp + cp*(-1 + e)*r + bm*(-1 + e)^2*r^2 + (bg*r*(-1 + r - e*r))/a > cm*(-1 + e)*(-1 + r + (-1 + e)*r^2)	bg*r*(r^2*(-1 + r^2) + e^2*r^2*(-1 + r^2) + e*(-1 + 2*r^2 - 2*r^4)) + a*(bm*(-1 + e)*r*(-r^2 + e*(-1 + 2*r^2)) - cm*(-1 + e)*(-r^3 + e*(-1 + 2*r^3)) + cp*(r^2 - r^4 + e^2*(r^2 - r^4) + e*(1 - 2*r^2 + 2*r^4))) > 0	bg*r*(r^6*(-1 + r^2) + e^4*r^6*(-1 + r^2) - e*(r^2 - 4*r^6 + 4*r^8) - e^3*(r^2 - 4*r^6 + 4*r^8) + e^2*(-1 + 2*r^2 - 6*r^6 + 6*r^8)) + a*(cm*(-1 + e)*(r^9 + 2*e^4*r^7*(-1 + r^2) + e^3*r^3*(-1 + r + 5*r^4 - 7*r^6) + e*(r^4 + r^7 - 5*r^9) + e^2*(1 - r + r^3 - 2*r^4 - 4*r^7 + 9*r^9)) - (-r^2 + e*(-1 + r^2))*(bm*(-1 + e)^2*r^3*(e + r^4 - 3*e*r^4 + 2*e^2*r^4) + cp*(r^4 - r^6 + e^3*r^6 + e^2*(r^2 + r^4 …	a*(cm*(-1 + e) + cp*(1 + 2*(-1 + e)*r - (-1 + e)*r^2) + (-1 + e)*r*(bl*(-2 + r)*r + bm*(-3 + 3*r - r^2 + e*(2 - 3*r + r^2)))) > bg*r	cp + bl*(-1 + e)*(-1 + r)*r^2 + (-1 + e)*(-1 + r)*(-cm + bm*(-1 + e)*(-1 + r)*r) > (bg*r)/a + cp*(-1 + e)*(-1 + r)*r	a*(cp + cp*(-1 + e)*r - (-1 + e)*r*(bm - bm*e + (bl + cm*(-1 + e))*r)) > bg*r	cp + bm*(-1 + e)^2*(-1 + r)^2*r + bl*(-1 + e)*(-1 + r)*r^2 > (bg*r)/a + cp*(-1 + e)*(-1 + r)*r	cp + bl*(-1 + e)*(-2 + r)*r^2 > (bg*r)/a + cp*(-1 + e)*(-2 + r)*r + (-1 + e)*(bm*(-1 + e)*(-2 + r)*r + cm*(-1 + r - (-1 + e)*(-2 + r)*r^2))	a*(cm*(-1 + e)*(-(r^3*(-2 + r^2)) + 2*e^3*r^2*(1 - r - 2*r^2 + 2*r^3) + e*r*(1 + 2*r - 7*r^2 - 2*r^3 + 5*r^4) - e^2*(-1 + r + 5*r^2 - 7*r^3 - 6*r^4 + 8*r^5)) - (2*e^2*(-1 + r)*r^2 + r*(-1 - r + r^2) + e*(-1 + r + 3*r^2 - 3*r^3))*(cp*(-((-1 + r)*r) - e^2*(-1 + r)*r + e*(1 - 2*r + 2*r^2)) + (-1 + e)*r*(bl*(e*(-1 + r) - r)*r + bm*(e^2*(-1 + r)^2 + (-2 + r)*r + e*(-2 + 5*r - 2*r^2))))) > bg*r*(r^2 + …	bg*r*(2*e^4*(-1 + r)*r^5 + e^3*r^2*(-2 + 3*r - 3*r^2 + 9*r^3 - 7*r^4) + r^2*(-1 + r^2 - 2*r^3 + r^4) + e*r*(-2 + 2*r + 2*r^2 - 5*r^3 + 9*r^4 - 5*r^5) + e^2*(-1 + 2*r + r^2 - 5*r^3 + 7*r^4 - 14*r^5 + 9*r^6)) + a*(cm*(-1 + e)*(4*e^5*(-1 + r)*r^7 - 2*e^4*r^4*(1 - 3*r + 4*r^2 - 10*r^3 + 8*r^4) - r^3*(-1 + r - 2*r^2 + 2*r^3 - 2*r^4 + r^5) + e*r*(1 - r - r^2 + 3*r^3 - 11*r^4 + 12*r^5 - 13*r^6 + 7*r^7) …	cm*(-1 + e) + bm*(0.5 + e*(-0.5 - 0.5*r) + 0.5*r) + 0.5*bl*r > (0.5*bg*r)/a	a*(bm*(1. - 1.*e) + 1.*bl*r + cm*(-2. + 2.*e + 1.*r - 1.*e*r)) > 1.*bg*r	a*bm*(1. - 1.*e) + a*(1.*bl + cm*(-1. + 1.*e))*r > 1.*bg*r	1.*a*bl*r + a*bm*(1. - 1.*r + e*(-1. + 1.*r)) > 1.*bg*r	cm*(-1 + e) + bm*(0.5 + e*(-0.5 - 0.5*r) + 0.5*r) + 0.5*bl*r > (0.5*bg*r)/a	bg*r*((-1.5 + 0.5*r)*r^2 + 1.*e^2*(-1. + 1.*r)^3 + e*r*(-2.5 + 4.*r - 1.5*r^2)) + a*(bl*r*((1.5 - 0.5*r)*r^2 - 1.*e^2*(-1. + 1.*r)^3 + e*r*(2.5 - 4.*r + 1.5*r^2)) + bm*(r^2*(1.5 + 1.*r - 0.5*r^2) + e*r*(2.5 - 3.*r - 6.5*r^2 + 3.*r^3) + e^2*(1. - 4.5*r - 0.4999999999999999*r^2 + 11.5*r^3 - 5.5*r^4) + e^3*(-1. + 2.*r + 2.*r^2 - 6.*r^3 + 3.*r^4)) + cm*(r^2*(-1. - 2.*r + 1.*r^2) + e*r*(-3. + 2.*r + 1…	0.5*bl*r > (0.5*bg*r)/a + (1.5*(-1. + e)*(cm*(r^2*(-0.3333333333333333 - 0.3333333333333333*r + 1.3333333333333333*r^2 - 0.6666666666666666*r^3) + e*r*(-1. + 1.*r + 2.*r^2 - 4.333333333333333*r^3 + 2.*r^4) + e^2*(-0.6666666666666666 + 1.3333333333333333*r - 2.6666666666666665*r^3 + 3.3333333333333335*r^4 - 1.3333333333333333*r^5)) + bm*(r^2*(0.5 - 0.3333333333333333*r - 0.5*r^2 + 0.33333333333333…
		('G', 'd')	cm < bm*r	cm < bm*r	0	0	cm < bm*r	bm*r*(e + r - 2*e*r) + cm*e*(-1 + 2*r^2) > cm*r^2	bm*r*(e + r - 2*e*r) + cm*e*(-1 + 2*r^2) > cm*r^2	cm + (bg*r)/a < cm*e + (bl + bm - bm*e)*r	a*cm*(-1 + e)*(-1 + r) + bg*r < a*bl*r	a*(bl - (bm - cm)*(-1 + e)) > bg	a*bl > bg	cm + (bg*r)/a < cm*e + (bl + bm - bm*e)*r	bg*(e*(-1 + r) - r)*r + a*(r*(bl*(e + r - e*r) + bm*(-1 + e)*(-e - r + 2*e*r)) - cm*(-1 + e)*(-r^2 + e*(-1 + 2*r^2))) > 0	bg*(e*(-1 + r) - r)*r + a*(r*(bl*(e + r - e*r) + bm*(-1 + e)*(-e - r + 2*e*r)) - cm*(-1 + e)*(-r^2 + e*(-1 + 2*r^2))) > 0	cm + (bg*r)/a + bm*(-1 + e)*r < cp + cm*e	a*cm*(-1 + e)*(-1 + r) + bg*r < a*cp	bg*r < a*cp	bg*r < a*cp	a*cm*(-1 + e)*(-1 + r) + bg*r < a*cp	bg*(e*(-1 + r) - r)*r + a*(cp*(e + r - e*r) + bm*(-1 + e)*r*(-e - r + 2*e*r) - cm*(-1 + e)*(-r^2 + e*(-1 + 2*r^2))) > 0	cp + (cm*e*(-1 + e + r - e*r))/(e + r - e*r - r^2 + e*r^2) > (bg*r)/a	cp + cm*(-1 + e) + bm*r + cp*e*r + (bg*r*(-1 + r - e*r))/a > (cp + bm*e)*r	cp + cp*(-1 + e)*r + bm*(-1 + e)^2*r^2 + (bg*r*(-1 + r - e*r))/a > cm*(-1 + e)*(-1 + r + (-1 + e)*r^2)	bg*r < a*cp	bg*r < a*cp	cp + cp*(-1 + e)*r + bm*(-1 + e)^2*r^2 + (bg*r*(-1 + r - e*r))/a > cm*(-1 + e)*(-1 + r + (-1 + e)*r^2)	bg*r*((-1 + r)*r + e^2*(-1 + r)*r + e*(-1 + 2*r - 2*r^2)) + a*(bm*(-1 + e)*r*(-r + e*(-1 + 2*r)) - cm*(-1 + e)*(-r^2 + e*(-1 + 2*r^2)) + cp*(-((-1 + r)*r) - e^2*(-1 + r)*r + e*(1 - 2*r + 2*r^2))) > 0	bg*r*((-1 + r)*r^3 + e^4*(-1 + r)*r^3 - e*(r - 4*r^3 + 4*r^4) - e^3*(r - 4*r^3 + 4*r^4) + e^2*(-1 + 2*r - 6*r^3 + 6*r^4)) + a*(cm*(-1 + e)*(e^3*(5 - 7*r)*r^4 + 2*e^4*(-1 + r)*r^4 + r^5 + e*(r^2 + r^4 - 5*r^5) + e^2*(1 - r - r^2 - 4*r^4 + 9*r^5)) - (e*(-1 + r) - r)*(bm*(-1 + e)^2*r^2*(e + r^2 - 3*e*r^2 + 2*e^2*r^2) + cp*(-((-1 + r)*r^2) + e^3*r^3 + e^2*(r + r^2 - 3*r^3) + e*(1 - r - 2*r^2 + 3*r^3)…	a*(cp + cm*(-1 + e) + cp*(-1 + e)*r - (-1 + e)*r*(bm + bl*r)) > bg*r	a*cm*(-1 + e)*(-1 + r) + bg*r < a*cp	a*(cp + cp*(-1 + e)*r - (bl - (bm - cm)*(-1 + e))*(-1 + e)*r^2) > bg*r	bg*r < a*cp	cp + cp*(-1 + e)*r > (r*(bg + a*(-1 + e)*(bl + bm - bm*e)*r))/a + cm*(-1 + e)*(-1 + r + (-1 + e)*r^2)	bg*(e*(-1 + r) - r)*r + a*(-(cm*(-1 + e)*(-r^2 + e*(-1 + 2*r^2))) + cp*(-((-1 + r)*r) - e^2*(-1 + r)*r + e*(1 - 2*r + 2*r^2)) + (-1 + e)*r*(bl*(e*(-1 + r) - r)*r + bm*(-r + e*(-1 + 2*r)))) > 0	bg*r*(e^3*(-1 + r)*r^2 - r^3 + e*r*(-1 - r + 3*r^2) + e^2*(-1 + r + 2*r^2 - 3*r^3)) + a*(cm*(-1 + e)*(e^3*(5 - 7*r)*r^4 + 2*e^4*(-1 + r)*r^4 + r^5 + e*(r^2 + r^4 - 5*r^5) + e^2*(1 - r - r^2 - 4*r^4 + 9*r^5)) - (e*(-1 + r) - r)*(-((-1 + e)*r^2*(bl*(e + r^2 - 2*e*r^2 + e^2*r^2) - bm*(-1 + e)*(e + r^2 - 3*e*r^2 + 2*e^2*r^2))) + cp*(-((-1 + r)*r^2) + e^3*r^3 + e^2*(r + r^2 - 3*r^3) + e*(1 - r - 2*r^2…	cm + ((0.5*bg)/a - 0.5*bl + bm*(-1 + e))*r < cm*e	a*(1.*bl + bm*(1. - 1.*e))*r + a*cm*(-2. + e*(2. - 1.*r) + 1.*r) > 1.*bg*r	(-1.*bg + a*(1.*bl + 1.*bm - 1.*cm - 1.*bm*e + 1.*cm*e))*r > 0	1.*a*bl*r > 1.*bg*r	cm + ((0.5*bg)/a - 0.5*bl + bm*(-1 + e))*r < cm*e	bg*r*(-1.*r + e*(-1. + 1.*r)) + a*(r*(bm*e*(2. - 6.*r) + bl*e*(1. - 1.*r) + 1.*bl*r + 2.*bm*r + bm*e^2*(-2. + 4.*r)) + cm*(-2.*r^2 + e^2*(2. - 4.*r^2) + e*(-2. + 6.*r^2))) > 0	bg*r*(r*(-1. + 1.*r) + e*(-1. + 1.*r - 1.*r^2)) + a*(r*(bm*(2. - 2.*r)*r + bl*(1. - 1.*r)*r + bm*e^2*(-2. + 4.*r - 4.*r^2) + bl*e*(1. - 1.*r + 1.*r^2) + bm*e*(2. - 6.*r + 6.*r^2)) + cm*(r^2*(-2. + 2.*r) + e*(-2. + 6.*r^2 - 6.*r^3) + e^2*(2. - 4.*r^2 + 4.*r^3))) > 0
		('G', 'p')	0	0	cm > bm*r	cm > bm*r	0	bm*r < cm	bm*r < cm	a*bl > bg	a*(bl + (bm - cm)*(-1 + e)) > bg	bg*r < a*(cm*(-1 + e)*(-1 + r) + bl*r)	a*cm*(-1 + e) + bg*r < a*(bl + bm*(-1 + e))*r	a*bl > bg	a*cm*(-1 + e)*e + bg*r < a*(bl + bm*(-1 + e)*e)*r	a*cm*(-1 + e)*e + bg*r < a*(bl + bm*(-1 + e)*e)*r	a*bm*(-1 + e)*(-1 + r) + bg*r < a*cp	bm + (bg*r)/a + cm*(-1 + e)*r < cp + bm*e	bg*r < a*(cm + cp + bm*(-1 + e) - cm*e)	bg*r < a*(cm + cp + bm*(-1 + e) - cm*e)	bm + (bg*r)/a + cm*(-1 + e)*r < cp + bm*e	bg*r*(-1 + r + (-1 - e + e^2)*r^2 - 2*(-1 + e)*e*r^3 + (-1 + e)*e*r^4) + a*(cp*(1 - r + (1 + e - e^2)*r^2 + 2*(-1 + e)*e*r^3 - (-1 + e)*e*r^4) + bm*(-1 + e)*(1 + (-2 + e)*r - 2*(-1 + e^2)*r^2 + (-1 - 2*e + 5*e^2)*r^3 + (3 - 5*e)*e*r^4 + e*(-1 + 2*e)*r^5) - cm*(-1 + e)*(-(r*(-1 + 2*r - 2*r^2 + r^3)) + e^2*r*(1 - 6*r + 10*r^2 - 7*r^3 + 2*r^4) - e*(-1 + 4*r - 9*r^2 + 10*r^3 - 6*r^4 + r^5))) > 0	bg*r*(-1 + r^2 + e*(r - 2*r^2)) + a*(-(cm*(-1 + e)*(e*(1 - 2*r)^2 - 2*(-1 + r)*r)) + cp*(1 - r^2 + e*r*(-1 + 2*r)) + bm*(-1 + e)*(1 - r^2 + e*r*(-1 + 2*r))) > 0	a*(cp + bm*(-1 + e + r - e*r)) > bg*r	a*(cp + bm*(-1 + e) + cm*r - cm*e*r) > bg*r	cm + (bg*(e*(-1 + r) - r)*r)/a + cp*(e + r - e*r) + bm*(-1 + e)*(e*(-1 + r)^2 - (-2 + r)*r) > cm*e	cm + (bg*(e*(-1 + r) - r)*r)/a + cp*(e + r - e*r) + bm*(-1 + e)*(e*(-1 + r)^2 - (-2 + r)*r) > cm*e	a*(cp + bm*(-1 + e) + cm*r - cm*e*r) > bg*r	bg*r < a*(cp + bm*(-1 + e) - cm*(-1 + e)*(1 + r - 2*e*r + (-1 + 2*e)*r^2))	bg*r*(-1 + e*r - e^2*r) + a*(cp*(1 - e*r + e^2*r) + bm*(-1 + e)*(1 + (-1 + e)^2*r + (-1 + e)*e*r^2) - cm*(-1 + e)*(1 + (2 - 4*e + e^2)*r + (-1 + 4*e^2 - 2*e^3)*r^2 + e*(1 - 3*e + 2*e^2)*r^3)) > 0	bm*(-1 + e)*e*(-1 + r) + (bg*r)/a + bl*(-1 + e)*r < cp*e	a*(-((-1 + e)*r*(bl + cm - bl*r)) + cp*(e + r - e*r) + bm*(-1 + e)*(e*(-1 + r)^2 - (-2 + r)*r)) > bg*r	cp + (bm - cm)*(-1 + e) + cp*(-1 + e)*(1 - r + r^2) + (-1 + e)^2*(bm - cm*r)*(1 - r + r^2) > (bg*r)/a + bl*(-1 + e)*r*(1 - r + r^2)	cp + (bm - cm)*(-1 + e) + bm*(-1 + e)^2*(-1 + r)^2 + bl*(-1 + e)*(-1 + r)*r > cp*(-1 + e)*(-1 + r) + (bg*r)/a	bg*r < a*(cp*e + bm*(-1 + e)*e - (-1 + e)*(bl + cm*e)*r)	(bg*r)/a + bl*e*r + cm*(-1 + e)*e*(1 + r - 2*e*r + (-1 + 2*e)*r^2) < cp*e + bm*(-1 + e)*e + bl*r	bg*r*(-1 + e*r - e^2*r) + a*((cp*e - bl*(-1 + e)*r)*(1 - e*r + e^2*r) + bm*(-1 + e)*e*(1 + (-1 + e)^2*r + (-1 + e)*e*r^2) - cm*(-1 + e)*e*(1 + (2 - 4*e + e^2)*r + (-1 + 4*e^2 - 2*e^3)*r^2 + e*(1 - 3*e + 2*e^2)*r^3)) > 0	1.*a*bl*r > 1.*bg*r	0.5*(bl + cm + bm*(-1. + e) - 1.*cm*e)*r > (0.5*bg*r)/a	a*(1.*bl + bm*(-1. + 1.*e))*r + a*cm*(2. - 1.*r + e*(-2. + 1.*r)) > 1.*bg*r	cm*(-1 + e) + ((0.5*bg)/a - 0.5*bl + bm - bm*e)*r < 0	1.*a*bl*r > 1.*bg*r	bg*r*(-1. + 1.*r + (-1. - 1.*e + 1.*e^2)*r^2 + (2. - 2.*e)*e*r^3 + e*(-1. + 1.*e)*r^4) + a*(cm*e*(2. - 4.*r + 8.*r^2 - 8.*r^3 + 6.*r^4 - 2.*r^5 + e^2*r*(-2. + 8.*r - 12.*r^2 + 10.*r^3 - 4.*r^4) + e*(-2. + 6.*r - 16.*r^2 + 20.*r^3 - 16.*r^4 + 6.*r^5)) + r*(bl*(1. - 1.*r + (1. + 1.*e - 1.*e^2)*r^2 + e*(-2. + 2.*e)*r^3 + (1. - 1.*e)*e*r^4) + bm*e*(-2. + 2.*r - 2.*r^2 + e^2*r*(-2. + 4.*r - 4.*r^2 + 2…	bg*r*(-1. + 1.*r + e*(-1. + 1.*e)*r^2) + a*(cm*e*(2. - 4.*r + 4.*r^2 - 2.*r^3 + e^2*r*(-2. + 6.*r - 4.*r^2) + e*(-2. + 6.*r - 10.*r^2 + 6.*r^3)) + r*(bl*(1. - 1.*r + (1. - 1.*e)*e*r^2) + bm*e*(-2. + 2.*r + e^2*r*(-2. + 2.*r) + e*(2. - 2.*r^2)))) > 0
		('G', 'm')	bm*r > cm	bm*r > cm	cm*(-1 + e)*(-1 - 2*(-1 + e)*r + (-1 + e)*r^2) > bm*((-1 + r)^2 + e^2*(-2 + r)*r + e*(-2 + 5*r - 2*r^2))	bm*(-1 + e*(2 - 3*r) + r + e^2*r) > cm*(-1 + e)*(1 + (-1 + e)*r)	bm*r > cm	0	0	bg*r < a*(cm*(-1 + e)*e + (bl - bm*(-1 + e)*e)*r)	bg*r*(-1 + r^2 + e*(r - 2*r^2)) + a*(cm*(-1 + e)*(e - 2*e*r^3 + e^2*r*(-1 + 2*r) + r*(-1 + r^2)) + r*(-(bm*(-1 + e)*(e*(4 - 5*r) + 2*(-1 + r) + e^2*(-1 + 2*r))) + bl*(1 - r^2 + e*r*(-1 + 2*r)))) > 0	bg*r*(-1 - e*(-1 + r)*r) + a*((1 + e*(-1 + r)*r)*(bl*r + cm*(-1 + e)*(-1 + e + r)) - bm*(-1 + e)*(-(-1 + r)^2 + e^2*(-1 + r)*r + e*(2 - 2*r + r^3))) > 0	(1 + (-1 + e)*r)*(-(bg*r) + a*(cm*(-1 + e)^2 + bl*r)) > a*bm*(-1 + e)*(-1 + e*(2 - 3*r) + r + e^2*r)	bg*r < a*(cm*(-1 + e)*e + (bl - bm*(-1 + e)*e)*r)	a*bl > bg	a*bl > bg	bg*r < a*(cp + (-1 + e)*e*(cm - bm*r))	bg*r*(-1 + r^2 + e*(r - 2*r^2)) + a*(cp*(1 - r^2 + e*r*(-1 + 2*r)) + (-1 + e)*(bm*r*(2 + e^2*(1 - 2*r) - 2*r + e*(-4 + 5*r)) + cm*(e - 2*e*r^3 + e^2*r*(-1 + 2*r) + r*(-1 + r^2)))) > 0	cp + cm*(-1 + e)^2 > (bg*r)/a + (bm*(-1 + e)*((-1 + r)^2 + e^2*(-2 + r)*r + e*(-2 + 5*r - 2*r^2)))/(-1 - 2*(-1 + e)*r + (-1 + e)*r^2)	a*(cp + cm*(-1 + e)^2)*(1 + (-1 + e)*r) + bg*r*(-1 + r - e*r) > a*bm*(-1 + e)*(-1 + e*(2 - 3*r) + r + e^2*r)	bg*r*(-1 + r^2 + e*(r - 2*r^2)) + a*(cp*(1 - r^2 + e*r*(-1 + 2*r)) + (-1 + e)*(bm*r*(2 + e^2*(1 - 2*r) - 2*r + e*(-4 + 5*r)) + cm*(e - 2*e*r^3 + e^2*r*(-1 + 2*r) + r*(-1 + r^2)))) > 0	bg*r < a*cp	bg*r*(-1 - 3*(-1 + e)*r + (-3 + 5*e - 2*e^2)*r^2 + (-1 + e)^2*r^3) + a*(-(cp*(-1 - 3*(-1 + e)*r + (-3 + 5*e - 2*e^2)*r^2 + (-1 + e)^2*r^3)) + (-1 + e)*r*(cm*((-1 + r)^3 - e^3*(-2 + r)*r + e*(1 - 6*r + 8*r^2 - 3*r^3) + e^2*(1 - 4*r^2 + 2*r^3)) + bm*(-(-1 + r)^3 + e^3*(-2 + r)*r + e^2*(-2 + 2*r + 3*r^2 - 2*r^3) + e*(-1 + 6*r - 8*r^2 + 3*r^3)))) > 0	a*(cp + cm*(-1 + e) + bm*r - bm*e*r) > bg*r	bg*r + a*(-cp + cm*(-1 + e)*(-1 + r) - bm*(1 - 3*e + 2*e^2)*(-1 + r)*r) < 0	cp + cm*(-1 + e)^2 > (bg*r)/a + (bm*(-1 + e)*((-1 + r)^2 + e^2*(-2 + r)*r + e*(-2 + 5*r - 2*r^2)))/(-1 - 2*(-1 + e)*r + (-1 + e)*r^2)	a*(cp + cm*(-1 + e)^2)*(1 + (-1 + e)*r) + bg*r*(-1 + r - e*r) > a*bm*(-1 + e)*(-1 + e*(2 - 3*r) + r + e^2*r)	bg*r + a*(-cp + cm*(-1 + e)*(-1 + r) - bm*(1 - 3*e + 2*e^2)*(-1 + r)*r) < 0	a*cp > bg*r	bg*r*(-1 + e*r - e^2*r) + a*cp*(1 - e*r + e^2*r) + a*(-1 + e)*r*(bm - bm*e*(1 + r) + bm*e^2*(-1 + 2*r) - cm*(-1 + e)*(-1 + e*r)) > 0	a*(cp*e + cm*(-1 + e)*e - (-1 + e)*(bl + bm*e)*r) > bg*r	bg*r*(-1 + r^2 + e*(r - 2*r^2)) + a*(cp*(1 - r^2 + e*r*(-1 + 2*r)) + (-1 + e)*(bm*r*(2 + e^2*(1 - 2*r) - 2*r + e*(-4 + 5*r)) + cm*(e - 2*e*r^3 + e^2*r*(-1 + 2*r) + r*(-1 + r^2)))) > 0	bg*r*(-1 + r^2 - 2*r^3 + r^4 + e*r*(2 - 5*r + 6*r^2 - 3*r^3) + 2*e^2*r*(-1 + 2*r - 2*r^2 + r^3)) + a*((-1 + r^2 - 2*r^3 + r^4 + e*r*(2 - 5*r + 6*r^2 - 3*r^3) + 2*e^2*r*(-1 + 2*r - 2*r^2 + r^3))*(bl*(-1 + e)*r*(1 - r + r^2) - cp*(e + r - e*r - r^2 + e*r^2) + cm*(-1 + e)^2*(-1 + r - r^2 + r^3)) - bm*(-1 + e)*(-1 + r)*(1 - r + r^2 + r^3 - 2*r^4 + 2*r^5 - r^6 + e^2*r*(2 - 7*r + 12*r^2 - 14*r^3 + 10*r…	a*(cp + cm*(-1 + e)^2)*(1 + (-1 + e)*r) + bg*r*(-1 + r - e*r) > a*bm*(-1 + e)*(-1 + e*(2 - 3*r) + r + e^2*r)	cm*(-1 + e)*e*(-1 + r) + (bg*r)/a + (-1 + e)*r*(bl + bm*e*(-1 - 2*e*(-1 + r) + r)) < cp*e	(bg + a*bl*(-1 + e))*r < a*cp*e	(a*cp*e - bg*r)*(1 - e*r + e^2*r) > a*(-1 + e)*r*(cm*(-1 + e)*e*(-1 + e*r) + bm*e*(-1 + e + e^2 + e*r - 2*e^2*r) + bl*(1 - e*r + e^2*r))	cm*(-1. + e)*e + 0.5*bl*r + bm*(1 - 1.*e)*e*r > (0.5*bg*r)/a	1.*bg*r + a*(-2.*cm*e^2 - 1.*bl*r - 1.*cm*r + cm*e*(2. + 1.*r) + bm*r*(2. + e^2*(4. - 2.*r) - 1.*r + e*(-6. + 3.*r))) < 0	bg*r*(-2. + 1.*r - 1.*r^2) + a*(bl*r*(2. - 1.*r + 1.*r^2) + bm*(-4. + 6.*r - 5.*r^2 + 1.*r^3 + e^2*(-8. + 10.*r - 6.*r^2) + e*(12. - 16.*r + 11.*r^2 - 1.*r^3)) + cm*(4. - 4.*r + 3.*r^2 - 1.*r^3 + e^2*(4. - 2.*r + 2.*r^2) + e*(-8. + 6.*r - 5.*r^2 + 1.*r^3))) > 0	0.5*bl*r + (bm*(-1 + e)*e*(-1 + r))/(1 + (-1 + e)*r) > (bm - cm)*(-1 + e)^2 + (0.5*bg*r)/a	bg*r*(-1. + 1.*e*r) + a*cm*e*(-2. - 2.*e^2*r + e*(2. + 2.*r)) + a*r*(bl*(1. - 1.*e*r) + bm*e*(4. + 2.*e^2 - 2.*r + e*(-6. + 2.*r))) > 0	1.*a*bl*r > 1.*bg*r	a*e^2*(bm*(2. - 2.*e) + cm*(-2. + 2.*e)) + bg*(1. - 1.*e)*r + a*bl*(1. + (-1. + 1.*e)*r) > 1.*bg
		('G', 'pm')	bm*r > cm	bm*r > cm	cm*(-1 + e)*(-1 - 2*(-1 + e)*r + (-1 + e)*r^2) > bm*((-1 + r)^2 + e^2*(-2 + r)*r + e*(-2 + 5*r - 2*r^2))	bm*(-1 + e*(2 - 3*r) + r + e^2*r) > cm*(-1 + e)*(1 + (-1 + e)*r)	bm*r > cm	0	0	bg*r < a*(cm*(-1 + e)*e + (bl - bm*(-1 + e)*e)*r)	bg*r*(-1 + r^2 + e*(r - 2*r^2)) + a*(cm*(-1 + e)*(e - 2*e*r^3 + e^2*r*(-1 + 2*r) + r*(-1 + r^2)) + r*(-(bm*(-1 + e)*(e*(4 - 5*r) + 2*(-1 + r) + e^2*(-1 + 2*r))) + bl*(1 - r^2 + e*r*(-1 + 2*r)))) > 0	bg*r*(-1 - e*(-1 + r)*r) + a*((1 + e*(-1 + r)*r)*(bl*r + cm*(-1 + e)*(-1 + e + r)) - bm*(-1 + e)*(-(-1 + r)^2 + e^2*(-1 + r)*r + e*(2 - 2*r + r^3))) > 0	(1 + (-1 + e)*r)*(-(bg*r) + a*(cm*(-1 + e)^2 + bl*r)) > a*bm*(-1 + e)*(-1 + e*(2 - 3*r) + r + e^2*r)	bg*r < a*(cm*(-1 + e)*e + (bl - bm*(-1 + e)*e)*r)	a*bl > bg	a*bl > bg	a*(cp + cm*(-1 + e)*e - bm*(-1 + e)*(-1 + e + r)) > bg*r	a*(cp - bm*(-1 + e)^2 + cm*(-1 + e)*(e - r)) > bg*r	bm*(-1 + e)^2 + (bg*r)/a < cp + cm*(-1 + e)^2	bm*(-1 + e)^2 + (bg*r)/a < cp + cm*(-1 + e)^2	a*(cp - bm*(-1 + e)^2 + cm*(-1 + e)*(e - r)) > bg*r	a*(cm*(-1 + e)*e^2*(-1 + r)*r*(-2 - 2*(-1 + e)*r + (-1 + e)*r^2) + cp*(1 + 3*(-1 + e)*r + 2*(2 - 3*e + e^2)*r^2 - 3*(-1 + e)^2*r^3 + (-1 + e)^2*r^4) - bm*(-1 + e)*(-1 + r)*(e^3*(-2 + r)*r^2 + (-1 + r)^2*(1 - r + r^2) + e^2*r*(-3 + 7*r - 7*r^2 + 2*r^3) + e*(-1 + 6*r - 10*r^2 + 9*r^3 - 3*r^4))) > bg*r*(1 + 3*(-1 + e)*r + 2*(2 - 3*e + e^2)*r^2 - 3*(-1 + e)^2*r^3 + (-1 + e)^2*r^4)	bg*r*(-1 - 2*(-1 + e)*r + (-1 + e)*r^2) + a*(cp*(1 + 2*(-1 + e)*r - (-1 + e)*r^2) + bm*(-1 + e)^2*(-1 - 2*(-1 + e)*r + (-1 + e)*r^2) - cm*(-1 + e)*r*(e^2*(-2 + r) + (-1 + r)^2 + e*(-1 + 4*r - 2*r^2))) > 0	a*(cp + cm*(-1 + e) + bm*(-1 + e)*(1 + e*(-1 + r) - 2*r)) > bg*r	bg*r + a*(-cp + cm*(-1 + e)*(-1 + r) + bm*(-1 + e)^2*(-1 + r)*(-1 + (-1 + 2*e)*r)) < 0	bm*(-1 + e)^2 + (bg*r)/a < cp + cm*(-1 + e)^2	bm*(-1 + e)^2 + (bg*r)/a < cp + cm*(-1 + e)^2	bg*r + a*(-cp + cm*(-1 + e)*(-1 + r) + bm*(-1 + e)^2*(-1 + r)*(-1 + (-1 + 2*e)*r)) < 0	bg*r*(-1 + e*r - e^2*r) + a*(cm*e^2*r*(-1 + e + r - e*r) + cp*(1 - e*r + e^2*r) + bm*(-1 + e)^2*(-1 + r)*(1 - e*r + e^2*r)) > 0	bg*r*(-1 + e*r - e^2*r) + a*(bm*(-1 + e)^2*(-1 + e*r) + cp*(1 - e*r + e^2*r) + cm*r*(1 + e^3*(1 - 2*r) + 3*e^2*r - e*(2 + r))) > 0	a*(cp*e + cm*(-1 + e)*e + bm*(-1 + e)*e*(1 + e*(-1 + r) - 2*r) + bl*r - bl*e*r) > bg*r	a*(cp - bm*(-1 + e)^2 + cm*(-1 + e)*(e - r)) > bg*r	cp + cp*(-1 + e)*(1 - r + r^2) + ((-1 + e)^2*(1 - r + r^2)*(-(cm*r*(-1 + r^2 - 2*r^3 + r^4 + e*r*(2 - 5*r + 6*r^2 - 3*r^3) + 2*e^2*r*(-1 + 2*r - 2*r^2 + r^3))) + bm*(2*e^2*r*(-1 + r - r^3 + r^4) + r*(-2 + 2*r - r^2 - r^3 + r^4) + e*(-1 + 4*r - 4*r^2 + r^3 + 3*r^4 - 3*r^5))))/(-1 + r^2 - 2*r^3 + r^4 + e*r*(2 - 5*r + 6*r^2 - 3*r^3) + 2*e^2*r*(-1 + 2*r - 2*r^2 + r^3)) > (bm - cm)*(-1 + e)^2 + (bg*r)…	bm*(-1 + e)^2 + (bg*r)/a < cp + cm*(-1 + e)^2	cm*(-1 + e)*e*(-1 + r) + (bg*r)/a + bl*e*r + bm*(-1 + e)^2*e*(-1 + r)*(-1 + (-1 + 2*e)*r) < cp*e + bl*r	bg*r*(-1 + e*r - e^2*r) + a*(cp*e*(1 - e*r + e^2*r) + bm*(-1 + e)^2*e*(-1 + r)*(1 - e*r + e^2*r) - (-1 + e)*r*(cm*e^3*(-1 + r) + bl*(1 - e*r + e^2*r))) > 0	bg*r*(-1 + e*r - e^2*r) + a*(bm*(-1 + e)^2*e*(-1 + e*r) + cp*e*(1 - e*r + e^2*r) - (-1 + e)*r*(bl*(1 - e*r + e^2*r) + cm*e*(1 - e*(1 + r) + e^2*(-1 + 2*r)))) > 0	bg*r*(-1. + e*(1. - 1.*r)*r) + a*(cm*e*(-2. + e^2*r*(-2. + 2.*r) + e*(2. + 2.*r - 2.*r^2)) + r*(bl*(1. + e*r*(-1. + 1.*r)) + bm*e*(4. + e^2*(2. - 2.*r) - 4.*r + 2.*r^2 + e*(-6. + 6.*r - 2.*r^2)))) > 0	1.*bg*r + a*(-2.*cm*e^2 - 1.*bl*r - 1.*cm*r + cm*e*(2. + 1.*r) + bm*r*(2. + e^2*(4. - 2.*r) - 1.*r + e*(-6. + 3.*r))) < 0	bg*r*(-2. + 1.*r - 1.*r^2) + a*(bl*r*(2. - 1.*r + 1.*r^2) + bm*(-4. + 6.*r - 5.*r^2 + 1.*r^3 + e^2*(-8. + 10.*r - 6.*r^2) + e*(12. - 16.*r + 11.*r^2 - 1.*r^3)) + cm*(4. - 4.*r + 3.*r^2 - 1.*r^3 + e^2*(4. - 2.*r + 2.*r^2) + e*(-8. + 6.*r - 5.*r^2 + 1.*r^3))) > 0	0.5*bl*r + (bm*(-1 + e)*e*(-1 + r))/(1 + (-1 + e)*r) > (bm - cm)*(-1 + e)^2 + (0.5*bg*r)/a	bg*r*(-1. + 1.*e*r) + a*cm*e*(-2. - 2.*e^2*r + e*(2. + 2.*r)) + a*r*(bl*(1. - 1.*e*r) + bm*e*(4. + 2.*e^2 - 2.*r + e*(-6. + 2.*r))) > 0	bg*(-1. + (1. - 1.*e)*r + (-1. + 1.*e)*r^2) + a*(bl*(1. + (-1. + 1.*e)*r + (1. - 1.*e)*r^2) + e^2*(cm*(-2. + 2.*e + 2.*r - 2.*e*r) + bm*(2. - 2.*e - 2.*r + 2.*e*r))) > 0	a*e^2*(bm*(2. - 2.*e) + cm*(-2. + 2.*e)) + bg*(1. - 1.*e)*r + a*bl*(1. + (-1. + 1.*e)*r) > 1.*bg
	Local	('L', 'c')	bg > a*bl	a*cm*(-1 + e)*(-1 + r) + bg*r > a*bl*r	bg + a*(bm - cm)*(-1 + e) > a*bl	cm + (bg*r)/a > cm*e + (bl + bm - bm*e)*r	bg > a*bl	bg*r > a*(cm*(-1 + e)*e + (bl - bm*(-1 + e)*e)*r)	bg*r > a*(cm*(-1 + e)*e + (bl - bm*(-1 + e)*e)*r)	0	cm > bm*r	0	cm > bm*r	0	bm*r < cm	bm*r < cm	bl*r < cp	cm*e + (bl + bm)*r < cm + cp + bm*e*r	(bl - (bm - cm)*(-1 + e))*r < cp	cm*e + (bl + bm)*r < cm + cp + bm*e*r	(bl - (bm - cm)*(-1 + e))*r < cp	cm*(-1 + e)*e + (bl - bm*(-1 + e)*e)*r < cp	cp > (bl + bm - bm*e)*r + (cm*(-1 + e)*(-r + e*(-1 + r + r^2)))/(-1 + e*r^2)	(bl + (bg*(-1 + e))/a)*r < cp*e	cp + (bm - cm)*(-1 + e) + cp*(-1 + e)*(1 - r + r^2) + (-1 + e)*(-(cm*(-1 + e)*r*(1 - r + r^2)) + bm*(-1 + r + (-1 + e)*r*(1 - r + r^2))) > r*(bl + (bg*(-1 + e)*(1 - r + r^2))/a)	bg*(-1 + e)*(-1 + r)*r + a*(-(bl*r) + (bm - cm)*(-1 + e)*r + cp*(e + r - e*r)) > 0	cm + (bg*(-1 + e)*(-1 + r)*r)/a + cp*(e + r - e*r) > cm*e + (bl + bm - bm*e)*r	bg*(-1 + e)*r + a*(bl - (bm - cm)*(-1 + e)*e)*r < a*cp*e	cm*(-1 + e)*e + (bl + (bg*(-1 + e))/a - bm*(-1 + e)*e)*r < cp*e	e*(cp + (bm*(-1 + e)*r*(2 + 2*e^2*r - e*(1 + 2*r)))/(1 - e*r + e^2*r)) > bl*r + (bg*(-1 + e)*r)/a + (cm*(-1 + e)*e*(1 + (-1 + e)^2*r + (-1 + e)*e*r^2))/(1 - e*r + e^2*r)	cp > bl*r	cm + r*(bm*(-1 + e) + bl*e*(-1 + r) - bl*r) + cp*(e + r - e*r) > cm*e	cp + (bm - cm)*(-1 + e)*r > bl*r	cm + r*(bm*(-1 + e) + bl*e*(-1 + r) - bl*r) + cp*(e + r - e*r) > cm*e	cp + (bm - cm)*(-1 + e)*r > bl*r	cm + cp > cm*e + (bl + bm - bm*e)*r	cm*(-1 + e)*(1 + (-1 + e)^2*r + (-1 + e)*e*r^2) < (cp - bl*r)*(1 - e*r + e^2*r) + bm*(-1 + e)*r*(2 + 2*e^2*r - e*(1 + 2*r))	1.*bg*r > 1.*a*bl*r	(0.5*bg*r)/a + 0.5*(-1. + e)*(1.*bm*r + cm*(-2. + 1.*r)) > 0.5*bl*r	(0.5*(bg - a*bl + a*(bm - cm)*(-1 + e))*r)/a > 0	cm + ((0.5*bg)/a - 0.5*bl + bm*(-1 + e))*r > cm*e	1.*bg*r > 1.*a*bl*r	((0.5*bg)/a - 0.5*bl + bm*(-1 + e)*e)*r > cm*(-1 + e)*e	bg*r*(1. - 1.*r^2 + (1. - 1.*e)*e*r^4) + a*(cm*e*(2. - 4.*r^2 + 2.*r^3 + 2.*r^4 - 2.*r^5 + e^2*r^2*(-2. + 4.*r + 2.*r^2 - 4.*r^3) + e*(-2. + 6.*r^2 - 6.*r^3 - 4.*r^4 + 6.*r^5)) + r*(bl*(-1. + 1.*r^2 + e*(-1. + 1.*e)*r^4) + bm*e*(-2. + 2.*r^2 + e*(2. - 2.*r^4) + e^2*(-2.*r^2 + 2.*r^4)))) > 0
		('L', 'g')	bg*r > a*(cm + bm*(-1 + e) - cm*e + bl*r)	bm + (bg*r)/a > bm*e + (bl + cm - cm*e)*r	bl + (bm - cm)*(-1 + e)*(-1 + r) + (bg*r)/a > bl*(1 + r)	a*bm*(-1 + e)*(-1 + r) + bg*r > a*bl*r	bg*r > a*(cm + bm*(-1 + e) - cm*e + bl*r)	bg*r*(-3*e*(-1 + r)^2*r + (-2 + r)*r^2 + e^2*(-1 + r)^2*(-1 + 2*r)) + a*(bl*r*(3*e*(-1 + r)^2*r - (-2 + r)*r^2 - e^2*(-1 + r)^2*(-1 + 2*r)) - bm*(-1 + e)*((-2 + r)*r^2 - e*r*(3 - 6*r + r^2 + r^3) + e^2*(-1 + 4*r - 4*r^2 - r^3 + 2*r^4)) + cm*(-1 + e)*(r^2*(-1 - r + r^2) + e*r*(-2 + 2*r + 5*r^2 - 4*r^3) + e^2*(-1 + 3*r - 6*r^3 + 4*r^4))) < 0	bg*r*(-3*e*(-1 + r)^2*r + (-2 + r)*r^2 + e^2*(-1 + r)^2*(-1 + 2*r)) + a*(bl*r*(3*e*(-1 + r)^2*r - (-2 + r)*r^2 - e^2*(-1 + r)^2*(-1 + 2*r)) - bm*(-1 + e)*((-2 + r)*r^2 - e*r*(3 - 6*r + r^2 + r^3) + e^2*(-1 + 4*r - 4*r^2 - r^3 + 2*r^4)) + cm*(-1 + e)*(r^2*(-1 - r + r^2) + e*r*(-2 + 2*r + 5*r^2 - 4*r^3) + e^2*(-1 + 3*r - 6*r^3 + 4*r^4))) < 0	cm < bm*r	0	cm < bm*r	0	cm < bm*r	bm*r*(e + r^2 - 2*e*r^2) + cm*e*(-1 + 2*r^3) > cm*r^3	bm*r*(e + r^2 - 2*e*r^2) + cm*e*(-1 + 2*r^3) > cm*r^3	cm + (bl + bm*(-1 + e))*r < cp + cm*e	bl*r < cp	cm*(-1 + e)*(-1 + r) + bl*r < cp	bl*r < cp	cm*(-1 + e)*(-1 + r) + bl*r < cp	cp*(e + r^2 - e*r^2) + bl*r*(-r^2 + e*(-1 + r^2)) + bm*(-1 + e)*r*(-r^2 + e*(-1 + 2*r^2)) > cm*(-1 + e)*(-r^3 + e*(-1 + 2*r^3))	cm*(-1 + e)*(-1 + r) + bl*r < cp	cp + (bg*(-1 + e)*(-2 + r)*r^2)/a > bl*r + cp*(-1 + e)*(-2 + r)*r + (-1 + e)*(-cm + bm*(1 - (-1 + e)*(-2 + r)*(-1 + r))*r)	cp + cp*(-1 + e)*r + (-1 + e)^2*r*(bm - cm*r) > r*(bl + (bg*(-1 + e)*r)/a)	cp + (bg*(-1 + e)*(-1 + r)*r^2)/a + (-1 + e)*(-1 + r)*(-cm + bm*(-1 + e)*(-1 + r)*r) > (bl + cp*(-1 + e)*(-1 + r))*r	cp + bm*(-1 + e)^2*(-1 + r)^2*r + (bg*(-1 + e)*(-1 + r)*r^2)/a > (bl + cp*(-1 + e)*(-1 + r))*r	cp + (bg*(-1 + e)*(-2 + r)*r^2)/a + (-1 + e)*(cm - cm*r - bm*(-1 + e)*(-2 + r)*r + cm*(-1 + e)*(-2 + r)*r^2) > (bl + cp*(-1 + e)*(-2 + r))*r	bg*(-1 + e)*r^2*(r^2 + 2*e^3*(-1 + r)^2*r^2 + r^3 - r^4 + e*r*(2 - r - 5*r^2 + 4*r^3) + e^2*(1 - 2*r - 2*r^2 + 8*r^3 - 5*r^4)) + a*(2*e^2*(-1 + r)*r^2 + r*(-1 - r + r^2) + e*(-1 + r + 3*r^2 - 3*r^3))*(bl*(e*(-1 + r) - r)*r - cp*(-1 + r)*r - cp*e^2*(-1 + r)*r + cp*e*(1 - 2*r + 2*r^2) + bm*(-1 + e)*r*(e^2*(-1 + r)^2 + (-2 + r)*r + e*(-2 + 5*r - 2*r^2))) < a*cm*(-1 + e)*(-(r^3*(-2 + r^2)) + 2*e^3*r^…	bg*(-1 + e)*r^2*(2*e^4*(-1 + r)*r^5 + e^3*r^2*(-2 + 3*r - 3*r^2 + 9*r^3 - 7*r^4) + r^2*(-1 + r^2 - 2*r^3 + r^4) + e*r*(-2 + 2*r + 2*r^2 - 5*r^3 + 9*r^4 - 5*r^5) + e^2*(-1 + 2*r + r^2 - 5*r^3 + 7*r^4 - 14*r^5 + 9*r^6)) + a*(cm*(-1 + e)*(4*e^5*(-1 + r)*r^7 - 2*e^4*r^4*(1 - 3*r + 4*r^2 - 10*r^3 + 8*r^4) - r^3*(-1 + r - 2*r^2 + 2*r^3 - 2*r^4 + r^5) + e*r*(1 - r - r^2 + 3*r^3 - 11*r^4 + 12*r^5 - 13*r^…	cm + r*(bl + bm*(-1 + e) + bl*(-1 + e)*r) + cp*(-1 + r - e*r) < cm*e	bl*r < cp	cp + cp*(-1 + e)*r + r*(bm*(-1 + e)^2*r + bl*(-1 + r - e*r)) > cm*(-1 + e)*(-1 + r + (-1 + e)*r^2)	bl*r < cp	cp + cp*(-1 + e)*r + r*(bm*(-1 + e)^2*r + bl*(-1 + r - e*r)) > cm*(-1 + e)*(-1 + r + (-1 + e)*r^2)	cp*(r^2 - r^4 + e^2*(r^2 - r^4) + e*(1 - 2*r^2 + 2*r^4)) + r*(bm*(-1 + e)*(-r^2 + e*(-1 + 2*r^2)) + bl*(r^2*(-1 + r^2) + e^2*r^2*(-1 + r^2) + e*(-1 + 2*r^2 - 2*r^4))) > cm*(-1 + e)*(-r^3 + e*(-1 + 2*r^3))	cm*(-1 + e)*(r^9 + 2*e^4*r^7*(-1 + r^2) + e^3*r^3*(-1 + r + 5*r^4 - 7*r^6) + e*(r^4 + r^7 - 5*r^9) + e^2*(1 - r + r^3 - 2*r^4 - 4*r^7 + 9*r^9)) > (-r^2 + e*(-1 + r^2))*(bm*(-1 + e)^2*r^3*(e + r^4 - 3*e*r^4 + 2*e^2*r^4) + cp*(r^4 - r^6 + e^3*r^6 + e^2*(r^2 + r^4 - 3*r^6) + e*(1 - r^2 - 2*r^4 + 3*r^6)) - bl*r*(r^4 - r^6 + e^3*r^6 + e^2*(r^2 + r^4 - 3*r^6) + e*(1 - r^2 - 2*r^4 + 3*r^6)))	(-1. + e)*(cm + bm*(-0.5 - 0.5*r)) + (0.5*bg*r)/a > 0.5*bl*r	(0.5*bg*r)/a > 0.5*bl*r + 0.5*(-1. + e)*(bm - 1.*cm*r)	(0.5*bg*r)/a > 0.5*bl*r + 0.5*(-1. + e)*(1.*bm + cm*(-2. + 1.*r))	0.5*bm*(-1. + e)*(-1. + r) + (0.5*bg*r)/a > 0.5*bl*r	(-1. + e)*(cm + bm*(-0.5 - 0.5*r)) + (0.5*bg*r)/a > 0.5*bl*r	bg*r*((1.5 - 0.5*r)*r^2 - 1.*e^2*(-1. + 1.*r)^3 + e*r*(2.5 - 4.*r + 1.5*r^2)) + a*(bl*r*((-1.5 + 0.5*r)*r^2 + 1.*e^2*(-1. + 1.*r)^3 + e*r*(-2.5 + 4.*r - 1.5*r^2)) + bm*(r^2*(1.5 + 1.*r - 0.5*r^2) + e*r*(2.5 - 3.*r - 6.5*r^2 + 3.*r^3) + e^2*(1. - 4.5*r - 0.4999999999999999*r^2 + 11.5*r^3 - 5.5*r^4) + e^3*(-1. + 2.*r + 2.*r^2 - 6.*r^3 + 3.*r^4)) + cm*(r^2*(-1. - 2.*r + 1.*r^2) + e*r*(-3. + 2.*r + 1…	bl*(1. - 0.5*r) + (0.5*bg*r)/a > bl + (1.5*(-1. + e)*(cm*(r^2*(-0.3333333333333333 - 0.3333333333333333*r + 1.3333333333333333*r^2 - 0.6666666666666666*r^3) + e*r*(-1. + 1.*r + 2.*r^2 - 4.333333333333333*r^3 + 2.*r^4) + e^2*(-0.6666666666666666 + 1.3333333333333333*r - 2.6666666666666665*r^3 + 3.3333333333333335*r^4 - 1.3333333333333333*r^5)) + bm*(r^2*(0.5 - 0.3333333333333333*r - 0.5*r^2 + 0.33…
		('L', 'l')	bg*r > a*(bm*(-1 + e)*(-1 + r) + bl*r)	bg*r > a*(bm*(-1 + e)*(-1 + r) + bl*r + cm*(-1 + e + r - e*r))	a*bm*(-1 + e) + bg*r > a*(bl + cm*(-1 + e))*r	cm + bm*(-1 + e) + (bg*r)/a > cm*e + bl*r	bg*r > a*(bm*(-1 + e)*(-1 + r) + bl*r)	bg*r*(-1 + r + (-1 - e + e^2)*r^2 - 2*(-1 + e)*e*r^3 + (-1 + e)*e*r^4) + a*(bl*r*(1 - r + (1 + e - e^2)*r^2 + 2*(-1 + e)*e*r^3 - (-1 + e)*e*r^4) - bm*(-1 + e)*(1 + (-2 + e)*r - 2*(-1 + e^2)*r^2 + (-1 - 2*e + 5*e^2)*r^3 + (3 - 5*e)*e*r^4 + e*(-1 + 2*e)*r^5) + cm*(-1 + e)*(-(r*(-1 + 2*r - 2*r^2 + r^3)) + e^2*r*(1 - 6*r + 10*r^2 - 7*r^3 + 2*r^4) - e*(-1 + 4*r - 9*r^2 + 10*r^3 - 6*r^4 + r^5))) < 0	bg*r*(-1 + r + (-1 - e + e^2)*r^2 - 2*(-1 + e)*e*r^3 + (-1 + e)*e*r^4) + a*(bl*r*(1 - r + (1 + e - e^2)*r^2 + 2*(-1 + e)*e*r^3 - (-1 + e)*e*r^4) - bm*(-1 + e)*(1 + (-2 + e)*r - 2*(-1 + e^2)*r^2 + (-1 - 2*e + 5*e^2)*r^3 + (3 - 5*e)*e*r^4 + e*(-1 + 2*e)*r^5) + cm*(-1 + e)*(-(r*(-1 + 2*r - 2*r^2 + r^3)) + e^2*r*(1 - 6*r + 10*r^2 - 7*r^3 + 2*r^4) - e*(-1 + 4*r - 9*r^2 + 10*r^3 - 6*r^4 + r^5))) < 0	0	cm > bm*r	0	cm > bm*r	0	bm*r < cm	bm*r < cm	bm*(-1 + e)*(-1 + r) + bl*r < cp	bm + cm*e + bl*r < cm + cp + bm*e	bm + (bl + cm*(-1 + e))*r < cp + bm*e	bm + cm*e + bl*r < cm + cp + bm*e	bm + (bl + cm*(-1 + e))*r < cp + bm*e	bl*r < cp + (bm - cm)*(-1 + e) + ((-1 + e)*(bm*r*(1 - r + r^2 + e^2*(r - 3*r^2 + 4*r^3 - 2*r^4) + e*(-1 + r - 2*r^3 + r^4)) + cm*(-(1 - r + r^2)^2 + e^2*r*(1 - 5*r + 8*r^2 - 6*r^3 + 2*r^4) - e*(-1 + 4*r - 8*r^2 + 8*r^3 - 5*r^4 + r^5))))/((1 + e*(-1 + r)*r)*(-1 + r - e*r + (-1 + e)*r^2))	cm*e + 2*cm*r + 4*cm*e^2*r + bl*e*r^2 + 6*cm*e*r^2 + bl*r^3 + cp*(1 - r^2 + e*r*(-1 + 2*r)) + bm*(-1 + e)*(1 - r^2 + e*r*(-1 + 2*r)) > bl*r*(1 + 2*e*r^2) + cm*(6*e*r + 2*r^2 + e^2*(1 + 4*r^2))	bg*(-1 + e)*r^2 + a*(bm*(-1 + e)*(-1 + r) + bl*r + cp*(-1 + r - e*r)) < 0	cp + (bm - cm)*(-1 + e) + cp*(-1 + e)*r^2 + (bm - cm)*(-1 + e)^2*r^3 > bl*r + (bg*(-1 + e)*r^3)/a	bm + (bl + cm*(-1 + e))*r < cp + bm*e	bm + cm*e + bl*r < cm + cp + bm*e	cp + cp*(-1 + e)*r + bm*(-1 + e)*(1 + (-1 + e)*r^2) > r*(bl + ((-1 + e)*(bg*r + a*cm*(1 + (-1 + e)*r)))/a)	(r*(a*bl + bg*(-1 + e)*r))/a < cp + (bm - cm)*(-1 + e) + cp*(-1 + e)*r + ((-1 + e)*(bm*r*(1 - r + r^2 + e^2*(r - 3*r^2 + 4*r^3 - 2*r^4) + e*(-1 + r - 2*r^3 + r^4)) + cm*(-(1 - r + r^2)^2 + e^2*r*(1 - 5*r + 8*r^2 - 6*r^3 + 2*r^4) - e*(-1 + 4*r - 8*r^2 + 8*r^3 - 5*r^4 + r^5))))/((1 + e*(-1 + r)*r)*(-1 + r - e*r + (-1 + e)*r^2))	cp + (bm - cm)*(-1 + e) + cp*(-1 + e)*r + ((-1 + e)*(bm*(-1 + e)*r^2*(1 - 2*r + 2*r^2 + 2*e^3*(-1 + r)*r^3 + e^2*(r - 3*r^2 + 9*r^3 - 5*r^4) + e*(-1 + 3*r - 2*r^2 - 4*r^3 + 2*r^4)) + cm*(-2*e^4*(-1 + r)*r^5 + (1 - 2*r + 2*r^2)^2 + e^3*r^2*(-1 + 2*r + r^2 - 11*r^3 + 7*r^4) + e^2*r*(-2 + 11*r - 17*r^2 + 6*r^3 + 13*r^4 - 7*r^5) + e*(-1 + 7*r - 19*r^2 + 23*r^3 - 11*r^4 - 4*r^5 + 2*r^6))))/((1 + e*(-1…	cp + bm*(-1 + e + r - e*r) > bl*r	cm + (e*(-1 + r) - r)*(-cp + bl*r) + bm*(-1 + e)*(e*(-1 + r)^2 - (-2 + r)*r) > cm*e	cp + bm*e + cm*r > bm + (bl + cm*e)*r	cm + (e*(-1 + r) - r)*(-cp + bl*r) + bm*(-1 + e)*(e*(-1 + r)^2 - (-2 + r)*r) > cm*e	cp + bm*e + cm*r > bm + (bl + cm*e)*r	cp + bm*(-1 + e) > bl*r + cm*(-1 + e)*(1 + r - 2*e*r + (-1 + 2*e)*r^2)	(cp - bl*r)*(1 - e*r + e^2*r) + bm*(-1 + e)*(1 + (-1 + e)^2*r + (-1 + e)*e*r^2) > cm*(-1 + e)*(1 + (2 - 4*e + e^2)*r + (-1 + 4*e^2 - 2*e^3)*r^2 + e*(1 - 3*e + 2*e^2)*r^3)	bm*(-1 + e)*(0.5 - 0.5*r) + (0.5*bg*r)/a > 0.5*bl*r	(-1 + e)*(0.5*bm + cm*(-1 + 0.5*r)) + (0.5*bg*r)/a > 0.5*bl*r	a*bm*(-1. + 1.*e) + 1.*bg*r + a*(-1.*bl + cm*(1. - 1.*e))*r > 0	(0.5*bg*r)/a > 1.*(-1. + e)*(cm + bm*(-0.5 - 0.5*r)) + 0.5*bl*r	bm*(-1 + e)*(0.5 - 0.5*r) + (0.5*bg*r)/a > 0.5*bl*r	0.5*bg*r + a*(-0.5*bl*r + bm*(-0.5 + e*(0.5 - 1.5*r) + 0.5*r + 1.*e^2*r) + cm*((0.5 - 0.5*r)*r + e^2*(-1. + 1.*r - 1.*r^2) + e*(1. - 1.5*r + 1.5*r^2))) > 0	bg*r*(2. + (-3.0000000000000004 + 2.*e)*r^2 + (1. - 1.*e)*r^4) + a*(bl*r*(-2. + (3.0000000000000004 - 2.*e)*r^2 + (-1. + 1.*e)*r^4) + bm*(-2. + 2.*r + 3.0000000000000004*r^2 - 3.0000000000000004*r^3 - 1.*r^4 + 1.*r^5 + e^2*r*(4. + 2.*r - 8.*r^2 - 1.*r^3 + 3.0000000000000004*r^4) + e*(2. - 6.000000000000001*r - 5.*r^2 + 11.*r^3 + 2.*r^4 - 4.*r^5)) + cm*(-4.*e^3*(1. - 1.*r)^2*r^2 - 1.99999999999999…
		('L', 'd')	a*cm*(-1 + e) + bg*r > a*(bl + bm*(-1 + e))*r	bg > a*(bl + (bm - cm)*(-1 + e))	bg*r > a*(cm*(-1 + e)*(-1 + r) + bl*r)	bg > a*bl	a*cm*(-1 + e) + bg*r > a*(bl + bm*(-1 + e))*r	bg*r*(e + r - e*r) > a*(r*(bl*(e + r - e*r) - bm*(-1 + e)*(-e - r + 2*e*r)) + cm*(-1 + e)*(-r^2 + e*(-1 + 2*r^2)))	bg*r*(e + r - e*r) > a*(r*(bl*(e + r - e*r) - bm*(-1 + e)*(-e - r + 2*e*r)) + cm*(-1 + e)*(-r^2 + e*(-1 + 2*r^2)))	cm < bm*r	0	cm < bm*r	0	cm < bm*r	bm*r*(e + r - 2*e*r) + cm*e*(-1 + 2*r^2) > cm*r^2	bm*r*(e + r - 2*e*r) + cm*e*(-1 + 2*r^2) > cm*r^2	cm + (bl + bm*(-1 + e))*r < cp + cm*e	bl*r < cp	cm*(-1 + e)*(-1 + r) + bl*r < cp	bl*r < cp	cm*(-1 + e)*(-1 + r) + bl*r < cp	bl*(e*(-1 + r) - r)*r + cp*(e + r - e*r) + bm*(-1 + e)*r*(-r + e*(-1 + 2*r)) > cm*(-1 + e)*(-r^2 + e*(-1 + 2*r^2))	cp + (cm*e*(-1 + e + r - e*r))/(e + r - e*r - r^2 + e*r^2) > bl*r	cp + cm*(-1 + e) + cp*(-1 + e)*r > r*(bl + ((-1 + e)*(a*bm + bg*r))/a)	a*(cp + cp*(-1 + e)*r + r*(-bl + (bm - cm)*(-1 + e)^2*r)) > bg*(-1 + e)*r^2	cm*(-1 + e)*(-1 + r) + bl*r < cp	bl*r < cp	cp + cp*(-1 + e)*r + r*(-bl + bm*(-1 + e)^2*r) > ((-1 + e)*(bg*r^2 + a*cm*(-1 + r + (-1 + e)*r^2)))/a	(cp*(-1 + r)*r + cp*e^2*(-1 + r)*r + bl*r*(e + r - e*r) + cp*e*(-1 + 2*r - 2*r^2) - bm*(-1 + e)*r*(-r + e*(-1 + 2*r)) + cm*(-1 + e)*(-r^2 + e*(-1 + 2*r^2)))/(e*(-1 + r) - r) > (bg*(-1 + e)*r^2)/a	(r*(a*bl + bg*(-1 + e)*r))/a < cp + cp*(-1 + e)*r + ((-1 + e)*(bm*(-1 + e)*r^2*(2*e^3*(-1 + r)*r^2 - r^3 + e*r*(-1 - r + 4*r^2) + e^2*(-1 + r + 3*r^2 - 5*r^3)) - cm*(e^3*(5 - 7*r)*r^4 + 2*e^4*(-1 + r)*r^4 + r^5 + e*(r^2 + r^4 - 5*r^5) + e^2*(1 - r - r^2 - 4*r^4 + 9*r^5))))/((e*(-1 + r) - r)*(e + r^2 - 2*e*r^2 + e^2*r^2))	cm + r*(bl + bm*(-1 + e) + bl*(-1 + e)*r) + cp*(-1 + r - e*r) < cm*e	bl*r < cp	cp + cp*(-1 + e)*r + r*(bm*(-1 + e)^2*r + bl*(-1 + r - e*r)) > cm*(-1 + e)*(-1 + r + (-1 + e)*r^2)	bl*r < cp	cp + cp*(-1 + e)*r + r*(bm*(-1 + e)^2*r + bl*(-1 + r - e*r)) > cm*(-1 + e)*(-1 + r + (-1 + e)*r^2)	cp*e*(1 - 2*r + 2*r^2) + bm*(-1 + e)*r*(-r + e*(-1 + 2*r)) + bl*r*((-1 + r)*r + e^2*(-1 + r)*r + e*(-1 + 2*r - 2*r^2)) > cp*(1 + e^2)*(-1 + r)*r + cm*(-1 + e)*(-r^2 + e*(-1 + 2*r^2))	cm*(-1 + e)*(e^3*(5 - 7*r)*r^4 + 2*e^4*(-1 + r)*r^4 + r^5 + e*(r^2 + r^4 - 5*r^5) + e^2*(1 - r - r^2 - 4*r^4 + 9*r^5)) > (e*(-1 + r) - r)*(cp*(-((-1 + r)*r^2) + e^3*r^3 + e^2*(r + r^2 - 3*r^3) + e*(1 - r - 2*r^2 + 3*r^3)) + r*(bm*(-1 + e)^2*r*(e + r^2 - 3*e*r^2 + 2*e^2*r^2) - bl*(-((-1 + r)*r^2) + e^3*r^3 + e^2*(r + r^2 - 3*r^3) + e*(1 - r - 2*r^2 + 3*r^3))))	cm*(-1 + e) + ((0.5*bg)/a - 0.5*bl + bm - bm*e)*r > 0	(0.5*(bg - a*(bl + (bm - cm)*(-1 + e)))*r)/a > 0	(0.5*bg*r)/a > 0.5*bl*r + 0.5*(-1. + e)*(1.*bm*r + cm*(-2. + 1.*r))	1.*bg*r > 1.*a*bl*r	cm*(-1 + e) + ((0.5*bg)/a - 0.5*bl + bm - bm*e)*r > 0	bg*r*(e*(1. - 1.*r) + 1.*r) + a*(r*(bm*e*(2. - 6.*r) - 1.*bl*r + 2.*bm*r + bl*e*(-1. + 1.*r) + bm*e^2*(-2. + 4.*r)) + cm*(-2.*r^2 + e^2*(2. - 4.*r^2) + e*(-2. + 6.*r^2))) > 0	bg*r*((1. - 1.*r)*r + e*(1. - 1.*r + 1.*r^2)) + a*(r*(bm*(2. - 2.*r)*r + bl*r*(-1. + 1.*r) + bm*e^2*(-2. + 4.*r - 4.*r^2) + bl*e*(-1. + 1.*r - 1.*r^2) + bm*e*(2. - 6.*r + 6.*r^2)) + cm*(r^2*(-2. + 2.*r) + e*(-2. + 6.*r^2 - 6.*r^3) + e^2*(2. - 4.*r^2 + 4.*r^3))) > 0
		('L', 'p')	bg > a*bl	a*cm*(-1 + e)*(-1 + r) + bg*r > a*bl*r	bg + a*(bm - cm)*(-1 + e) > a*bl	cm + (bg*r)/a > cm*e + (bl + bm - bm*e)*r	bg > a*bl	bg*r > a*(cm*(-1 + e)*e + (bl - bm*(-1 + e)*e)*r)	bg*r > a*(cm*(-1 + e)*e + (bl - bm*(-1 + e)*e)*r)	0	cm > bm*r	0	cm > bm*r	0	bm*r < cm	bm*r < cm	bm*(-1 + e)*(-1 + r) + bl*r < cp	bm + cm*e + bl*r < cm + cp + bm*e	bm + (bl + cm*(-1 + e))*r < cp + bm*e	bm + cm*e + bl*r < cm + cp + bm*e	bm + (bl + cm*(-1 + e))*r < cp + bm*e	bl*r < cp + (bm - cm)*(-1 + e) + ((-1 + e)*(bm*r*(1 - r + r^2 + e^2*(r - 3*r^2 + 4*r^3 - 2*r^4) + e*(-1 + r - 2*r^3 + r^4)) + cm*(-(1 - r + r^2)^2 + e^2*r*(1 - 5*r + 8*r^2 - 6*r^3 + 2*r^4) - e*(-1 + 4*r - 8*r^2 + 8*r^3 - 5*r^4 + r^5))))/((1 + e*(-1 + r)*r)*(-1 + r - e*r + (-1 + e)*r^2))	cm*e + 2*cm*r + 4*cm*e^2*r + bl*e*r^2 + 6*cm*e*r^2 + bl*r^3 + cp*(1 - r^2 + e*r*(-1 + 2*r)) + bm*(-1 + e)*(1 - r^2 + e*r*(-1 + 2*r)) > bl*r*(1 + 2*e*r^2) + cm*(6*e*r + 2*r^2 + e^2*(1 + 4*r^2))	bm*(-1 + e)*e*(-1 + r) + (bl + (bg*(-1 + e))/a)*r < cp*e	cp + (bm - cm)*(-1 + e) + cp*(-1 + e)*(1 - r + r^2) + (-1 + e)^2*(bm - cm*r)*(1 - r + r^2) > r*(bl + (bg*(-1 + e)*(1 - r + r^2))/a)	(bg*(-1 + e)*(-1 + r)*r)/a + cp*(e + r - e*r) + bm*(-1 + e)*(e*(-1 + r)^2 - (-2 + r)*r) > (bl + cm*(-1 + e))*r	cm + cp*e + cp*r + (bg*(-1 + e)*(-1 + r)*r)/a + bm*(-1 + e)*(e*(-1 + r)^2 - (-2 + r)*r) > cm*e + (bl + cp*e)*r	(bl + (bg*(-1 + e))/a + cm*(-1 + e)*e)*r < (cp + bm*(-1 + e))*e	(bl + (bg*(-1 + e))/a)*r + cm*(-1 + e)*e*(1 + r - 2*e*r + (-1 + 2*e)*r^2) < (cp + bm*(-1 + e))*e	a*((cp*e - bl*r)*(1 - e*r + e^2*r) + bm*(-1 + e)*e*(1 + (-1 + e)^2*r + (-1 + e)*e*r^2) - cm*(-1 + e)*e*(1 + (2 - 4*e + e^2)*r + (-1 + 4*e^2 - 2*e^3)*r^2 + e*(1 - 3*e + 2*e^2)*r^3)) > bg*(-1 + e)*r*(1 - e*r + e^2*r)	cp + bm*(-1 + e + r - e*r) > bl*r	cm + (e*(-1 + r) - r)*(-cp + bl*r) + bm*(-1 + e)*(e*(-1 + r)^2 - (-2 + r)*r) > cm*e	cp + bm*e + cm*r > bm + (bl + cm*e)*r	cm + (e*(-1 + r) - r)*(-cp + bl*r) + bm*(-1 + e)*(e*(-1 + r)^2 - (-2 + r)*r) > cm*e	cp + bm*e + cm*r > bm + (bl + cm*e)*r	cp + bm*(-1 + e) > bl*r + cm*(-1 + e)*(1 + r - 2*e*r + (-1 + 2*e)*r^2)	(cp - bl*r)*(1 - e*r + e^2*r) + bm*(-1 + e)*(1 + (-1 + e)^2*r + (-1 + e)*e*r^2) > cm*(-1 + e)*(1 + (2 - 4*e + e^2)*r + (-1 + 4*e^2 - 2*e^3)*r^2 + e*(1 - 3*e + 2*e^2)*r^3)	1.*bg*r > 1.*a*bl*r	(0.5*bg*r)/a + 0.5*(-1. + e)*(1.*bm*r + cm*(-2. + 1.*r)) > 0.5*bl*r	(0.5*(bg - a*bl + a*(bm - cm)*(-1 + e))*r)/a > 0	cm + ((0.5*bg)/a - 0.5*bl + bm*(-1 + e))*r > cm*e	1.*bg*r > 1.*a*bl*r	bg*r*(1. - 1.*r + (1. + 1.*e - 1.*e^2)*r^2 + e*(-2. + 2.*e)*r^3 + (1. - 1.*e)*e*r^4) + a*(cm*e*(2. - 4.*r + 8.*r^2 - 8.*r^3 + 6.*r^4 - 2.*r^5 + e^2*r*(-2. + 8.*r - 12.*r^2 + 10.*r^3 - 4.*r^4) + e*(-2. + 6.*r - 16.*r^2 + 20.*r^3 - 16.*r^4 + 6.*r^5)) + r*(bl*(-1. + 1.*r + (-1. - 1.*e + 1.*e^2)*r^2 + (2. - 2.*e)*e*r^3 + e*(-1. + 1.*e)*r^4) + bm*e*(-2. + 2.*r - 2.*r^2 + e^2*r*(-2. + 4.*r - 4.*r^2 + 2…	bg*r*(1. - 1.*r + (1. - 1.*e)*e*r^2) + a*(cm*e*(2. - 4.*r + 4.*r^2 - 2.*r^3 + e^2*r*(-2. + 6.*r - 4.*r^2) + e*(-2. + 6.*r - 10.*r^2 + 6.*r^3)) + r*(bl*(-1. + 1.*r + e*(-1. + 1.*e)*r^2) + bm*e*(-2. + 2.*r + e^2*r*(-2. + 2.*r) + e*(2. - 2.*r^2)))) > 0
		('L', 'm')	a*cm*(-1 + e)*e + bg*r > a*(bl + bm*(-1 + e)*e)*r	bg*r*(-1 - e*(-1 + r)*r) + a*(-((1 + e*(-1 + r)*r)*(-(bl*r) + cm*(-1 + e)*(-1 + e + r))) + bm*(-1 + e)*(-(-1 + r)^2 + e^2*(-1 + r)*r + e*(2 - 2*r + r^3))) < 0	bg*r*(1 - r^2 + e*r*(-1 + 2*r)) + a*(cm*(-1 + e)*(e - 2*e*r^3 + e^2*r*(-1 + 2*r) + r*(-1 + r^2)) + r*(-(bm*(-1 + e)*(e*(4 - 5*r) + 2*(-1 + r) + e^2*(-1 + 2*r))) + bl*(-1 + r^2 + e*(r - 2*r^2)))) > 0	bg*r*(1 + (-1 + e)*r) + a*((cm*(-1 + e)^2 - bl*r)*(1 + (-1 + e)*r) - bm*(-1 + e)*(-1 + e*(2 - 3*r) + r + e^2*r)) > 0	a*cm*(-1 + e)*e + bg*r > a*(bl + bm*(-1 + e)*e)*r	bg > a*bl	bg > a*bl	bm*r > cm	cm*(-1 + e)*(-1 - 2*(-1 + e)*r + (-1 + e)*r^2) > bm*((-1 + r)^2 + e^2*(-2 + r)*r + e*(-2 + 5*r - 2*r^2))	bm*r > cm	bm*(-1 + e*(2 - 3*r) + r + e^2*r) > cm*(-1 + e)*(1 + (-1 + e)*r)	bm*r > cm	0	0	(bl + bm*(-1 + e)*e)*r < cp + cm*(-1 + e)*e	bm*(-1 + e)*((-1 + r)^2 + e^2*(-2 + r)*r + e*(-2 + 5*r - 2*r^2)) > (cp + cm*(-1 + e)^2 - bl*r)*(-1 - 2*(-1 + e)*r + (-1 + e)*r^2)	cp*(1 - r^2 + e*r*(-1 + 2*r)) + cm*(-1 + e)*(e - 2*e*r^3 + e^2*r*(-1 + 2*r) + r*(-1 + r^2)) + r*(-(bm*(-1 + e)*(e*(4 - 5*r) + 2*(-1 + r) + e^2*(-1 + 2*r))) + bl*(-1 + r^2 + e*(r - 2*r^2))) > 0	(cp + cm*(-1 + e)^2 - bl*r)*(1 + (-1 + e)*r) > bm*(-1 + e)*(-1 + e*(2 - 3*r) + r + e^2*r)	cp*(1 - r^2 + e*r*(-1 + 2*r)) + cm*(-1 + e)*(e - 2*e*r^3 + e^2*r*(-1 + 2*r) + r*(-1 + r^2)) + r*(-(bm*(-1 + e)*(e*(4 - 5*r) + 2*(-1 + r) + e^2*(-1 + 2*r))) + bl*(-1 + r^2 + e*(r - 2*r^2))) > 0	bl*r < cp	cp + 3*cp*(-1 + e)*r + cp*(3 - 5*e + 2*e^2)*r^2 + bl*r*(-1 - 3*(-1 + e)*r + (-3 + 5*e - 2*e^2)*r^2 + (-1 + e)^2*r^3) + (-1 + e)*r*(cm*((-1 + r)^3 - e^3*(-2 + r)*r + e*(1 - 6*r + 8*r^2 - 3*r^3) + e^2*(1 - 4*r^2 + 2*r^3)) + bm*(-(-1 + r)^3 + e^3*(-2 + r)*r + e^2*(-2 + 2*r + 3*r^2 - 2*r^3) + e*(-1 + 6*r - 8*r^2 + 3*r^3))) > cp*(-1 + e)^2*r^3	(bl + (bg*(-1 + e))/a + bm*(-1 + e)*e)*r < (cp + cm*(-1 + e))*e	a*(-((-1 + r^2 - 2*r^3 + r^4 + e*r*(2 - 5*r + 6*r^2 - 3*r^3) + 2*e^2*r*(-1 + 2*r - 2*r^2 + r^3))*(-(cp*e) + bl*r - cp*r + cp*e*r + cp*r^2 - cp*e*r^2 + cm*(-1 + e)^2*(-1 + r - r^2 + r^3))) + bm*(-1 + e)*(-1 + r)*(1 - r + r^2 + r^3 - 2*r^4 + 2*r^5 - r^6 + e^2*r*(2 - 7*r + 12*r^2 - 14*r^3 + 10*r^4 - 5*r^5) + 2*e^3*r*(-1 + 2*r - 3*r^2 + 3*r^3 - 2*r^4 + r^5) + e*(-2 + r + 2*r^2 - 7*r^3 + 10*r^4 - 8*r^…	cp*(1 - r^2 + e*r*(-1 + 2*r)) + cm*(-1 + e)*(e - 2*e*r^3 + e^2*r*(-1 + 2*r) + r*(-1 + r^2)) + r*(-(bm*(-1 + e)*(e*(4 - 5*r) + 2*(-1 + r) + e^2*(-1 + 2*r))) + bl*(-1 + r^2 + e*(r - 2*r^2))) > 0	(cp + cm*(-1 + e)^2 - bl*r)*(1 + (-1 + e)*r) > bm*(-1 + e)*(-1 + e*(2 - 3*r) + r + e^2*r)	cm*(-1 + e)*e*(-1 + r) + (bl + (bg*(-1 + e))/a - bm*e*(1 - 3*e + 2*e^2)*(-1 + r))*r < cp*e	(bl + (bg*(-1 + e))/a)*r < cp*e	e*(cp + ((-1 + e)*r*(bm - bm*e*(1 + r) + bm*e^2*(-1 + 2*r) - cm*(-1 + e)*(-1 + e*r)))/(1 - e*r + e^2*r)) > (bl + (bg*(-1 + e))/a)*r	cp + cm*e + bm*r > cm + (bl + bm*e)*r	bm*(-1 + e)*((-1 + r)^2 + e^2*(-2 + r)*r + e*(-2 + 5*r - 2*r^2)) > (cp + cm*(-1 + e)^2 - bl*r)*(-1 - 2*(-1 + e)*r + (-1 + e)*r^2)	cp + bm*(1 - 3*e + 2*e^2)*(-1 + r)*r + cm*(-1 + e + r - e*r) > bl*r	(cp + cm*(-1 + e)^2 - bl*r)*(1 + (-1 + e)*r) > bm*(-1 + e)*(-1 + e*(2 - 3*r) + r + e^2*r)	cp + bm*(1 - 3*e + 2*e^2)*(-1 + r)*r + cm*(-1 + e + r - e*r) > bl*r	cp > bl*r	e*(cp - bl*r + ((-1 + e)*r*(bm - bm*e*(1 + r) + bm*e^2*(-1 + 2*r) - cm*(-1 + e)*(-1 + e*r)))/(1 - e*r + e^2*r)) > 0	cm*(-1. + e)*e + (0.5*bg*r)/a + bm*(1 - 1.*e)*e*r > 0.5*bl*r	bg*r*(2. - 1.*r + 1.*r^2) + a*(bl*r*(-2. + 1.*r - 1.*r^2) + bm*(-4. + 6.*r - 5.*r^2 + 1.*r^3 + e^2*(-8. + 10.*r - 6.*r^2) + e*(12. - 16.*r + 11.*r^2 - 1.*r^3)) + cm*(4. - 4.*r + 3.*r^2 - 1.*r^3 + e^2*(4. - 2.*r + 2.*r^2) + e*(-8. + 6.*r - 5.*r^2 + 1.*r^3))) > 0	1.*bg*r + a*(2.*cm*e^2 + cm*e*(-2. - 1.*r) - 1.*bl*r + 1.*cm*r + bm*r*(-2. + e*(6. - 3.*r) + 1.*r + e^2*(-4. + 2.*r))) > 0	bg*r*(1. + (-1. + 1.*e)*r) + a*(bl*r*(-1. + (1. - 1.*e)*r) + cm*(2. + e^2*(2. - 6.*r) - 2.*r + 2.*e^3*r + e*(-4. + 6.*r)) + bm*(-2. + e*(6. - 8.*r) + 2.*r - 2.*e^3*r + e^2*(-4. + 8.*r))) > 0	bg*r*(1. - 1.*e*r) + a*cm*e*(-2. - 2.*e^2*r + e*(2. + 2.*r)) + a*r*(bl*(-1. + 1.*e*r) + bm*e*(4. + 2.*e^2 - 2.*r + e*(-6. + 2.*r))) > 0	1.*bg*r > 1.*a*bl*r	1.*bg + a*e^2*(bm*(2. - 2.*e) + cm*(-2. + 2.*e)) + bg*(-1. + 1.*e)*r + a*bl*(-1. + (1. - 1.*e)*r) > 0
		('L', 'pm')	a*cm*(-1 + e)*e + bg*r > a*(bl + bm*(-1 + e)*e)*r	bg*r*(-1 - e*(-1 + r)*r) + a*(-((1 + e*(-1 + r)*r)*(-(bl*r) + cm*(-1 + e)*(-1 + e + r))) + bm*(-1 + e)*(-(-1 + r)^2 + e^2*(-1 + r)*r + e*(2 - 2*r + r^3))) < 0	bg*r*(1 - r^2 + e*r*(-1 + 2*r)) + a*(cm*(-1 + e)*(e - 2*e*r^3 + e^2*r*(-1 + 2*r) + r*(-1 + r^2)) + r*(-(bm*(-1 + e)*(e*(4 - 5*r) + 2*(-1 + r) + e^2*(-1 + 2*r))) + bl*(-1 + r^2 + e*(r - 2*r^2)))) > 0	bg*r*(1 + (-1 + e)*r) + a*((cm*(-1 + e)^2 - bl*r)*(1 + (-1 + e)*r) - bm*(-1 + e)*(-1 + e*(2 - 3*r) + r + e^2*r)) > 0	a*cm*(-1 + e)*e + bg*r > a*(bl + bm*(-1 + e)*e)*r	bg > a*bl	bg > a*bl	bm*r > cm	cm*(-1 + e)*(-1 - 2*(-1 + e)*r + (-1 + e)*r^2) > bm*((-1 + r)^2 + e^2*(-2 + r)*r + e*(-2 + 5*r - 2*r^2))	bm*r > cm	bm*(-1 + e*(2 - 3*r) + r + e^2*r) > cm*(-1 + e)*(1 + (-1 + e)*r)	bm*r > cm	0	0	cm*e + bl*r + bm*(-1 + e)*(-1 + e + r) < cp + cm*e^2	bm*(-1 + e)^2 + bl*r < cp + cm*(-1 + e)^2	bm*(-1 + e)^2 + bl*r + cm*e*(1 + r) < cp + cm*(e^2 + r)	bm*(-1 + e)^2 + bl*r < cp + cm*(-1 + e)^2	bm*(-1 + e)^2 + bl*r + cm*e*(1 + r) < cp + cm*(e^2 + r)	cm*(-1 + e)*e^2*(-1 + r)*r*(-2 - 2*(-1 + e)*r + (-1 + e)*r^2) + cp*(1 + 3*(-1 + e)*r + 2*(2 - 3*e + e^2)*r^2 - 3*(-1 + e)^2*r^3 + (-1 + e)^2*r^4) > bl*r*(1 + 3*(-1 + e)*r + 2*(2 - 3*e + e^2)*r^2 - 3*(-1 + e)^2*r^3 + (-1 + e)^2*r^4) + bm*(-1 + e)*(-1 + r)*(e^3*(-2 + r)*r^2 + (-1 + r)^2*(1 - r + r^2) + e^2*r*(-3 + 7*r - 7*r^2 + 2*r^3) + e*(-1 + 6*r - 10*r^2 + 9*r^3 - 3*r^4))	cp + (r*(bl*(1 + 2*(-1 + e)*r - (-1 + e)*r^2) + cm*(-1 + e)*(e^2*(-2 + r) + (-1 + r)^2 + e*(-1 + 4*r - 2*r^2))))/(-1 - 2*(-1 + e)*r + (-1 + e)*r^2) > bm*(-1 + e)^2	e*(cp + cm*(-1 + e) + bm*(-1 + e)*(1 + e*(-1 + r) - 2*r)) > (bl + (bg*(-1 + e))/a)*r	bl + (bm - cm)*(-1 + e)^2 + bl*(-1 + r) + (bg*(-1 + e)*r*(1 - r + r^2))/a + ((-1 + e)^2*(1 - r + r^2)*(cm*r*(-1 + r^2 - 2*r^3 + r^4 + e*r*(2 - 5*r + 6*r^2 - 3*r^3) + 2*e^2*r*(-1 + 2*r - 2*r^2 + r^3)) + bm*(r*(2 - 2*r + r^2 + r^3 - r^4) - 2*e^2*r*(-1 + r - r^3 + r^4) + e*(1 - 4*r + 4*r^2 - r^3 - 3*r^4 + 3*r^5))))/(-1 + r^2 - 2*r^3 + r^4 + e*r*(2 - 5*r + 6*r^2 - 3*r^3) + 2*e^2*r*(-1 + 2*r - 2*r^2 +…	bm*(-1 + e)^2 + bl*r + cm*e*(1 + r) < cp + cm*(e^2 + r)	bm*(-1 + e)^2 + bl*r < cp + cm*(-1 + e)^2	cm*(-1 + e)*e*(-1 + r) + bl*r + (bg*(-1 + e)*r)/a + bm*(-1 + e)^2*e*(-1 + r)*(-1 + (-1 + 2*e)*r) < cp*e	e*(cp + bm*(-1 + e)^2*(-1 + r)) > r*(bl + (bg*(-1 + e))/a + (cm*(-1 + e)*e^3*(-1 + r))/(1 - e*r + e^2*r))	a*(bm*(-1 + e)^2*e*(-1 + e*r) + cp*e*(1 - e*r + e^2*r) - r*(bl*(1 - e*r + e^2*r) + cm*(-1 + e)*e*(1 - e*(1 + r) + e^2*(-1 + 2*r)))) > bg*(-1 + e)*r*(1 - e*r + e^2*r)	cp + cm*(-1 + e) + bm*(-1 + e)*(1 + e*(-1 + r) - 2*r) > bl*r	bm*(-1 + e)^2 + bl*r < cp + cm*(-1 + e)^2	cm*(-1 + e)*(-1 + r) + bl*r + bm*(-1 + e)^2*(-1 + r)*(-1 + (-1 + 2*e)*r) < cp	bm*(-1 + e)^2 + bl*r < cp + cm*(-1 + e)^2	cm*(-1 + e)*(-1 + r) + bl*r + bm*(-1 + e)^2*(-1 + r)*(-1 + (-1 + 2*e)*r) < cp	e*(cp + bm*(-1 + e)^2*(-1 + r) - bl*r - (cm*(-1 + e)*e^2*(-1 + r)*r)/(1 - e*r + e^2*r)) > 0	bm*(-1 + e)^2*(-1 + e*r) + bl*r*(-1 + e*r - e^2*r) + cp*(1 - e*r + e^2*r) + cm*r*(1 + e^3*(1 - 2*r) + 3*e^2*r - e*(2 + r)) > 0	bg*r*(1. + e*r*(-1. + 1.*r)) + a*(cm*e*(-2. + e^2*r*(-2. + 2.*r) + e*(2. + 2.*r - 2.*r^2)) + r*(bl*(-1. + e*(1. - 1.*r)*r) + bm*e*(4. + e^2*(2. - 2.*r) - 4.*r + 2.*r^2 + e*(-6. + 6.*r - 2.*r^2)))) > 0	bg*r*(2. - 1.*r + 1.*r^2) + a*(bl*r*(-2. + 1.*r - 1.*r^2) + bm*(-4. + 6.*r - 5.*r^2 + 1.*r^3 + e^2*(-8. + 10.*r - 6.*r^2) + e*(12. - 16.*r + 11.*r^2 - 1.*r^3)) + cm*(4. - 4.*r + 3.*r^2 - 1.*r^3 + e^2*(4. - 2.*r + 2.*r^2) + e*(-8. + 6.*r - 5.*r^2 + 1.*r^3))) > 0	1.*bg*r + a*(2.*cm*e^2 + cm*e*(-2. - 1.*r) - 1.*bl*r + 1.*cm*r + bm*r*(-2. + e*(6. - 3.*r) + 1.*r + e^2*(-4. + 2.*r))) > 0	bg*r*(1. + (-1. + 1.*e)*r) + a*(bl*r*(-1. + (1. - 1.*e)*r) + cm*(2. + e^2*(2. - 6.*r) - 2.*r + 2.*e^3*r + e*(-4. + 6.*r)) + bm*(-2. + e*(6. - 8.*r) + 2.*r - 2.*e^3*r + e^2*(-4. + 8.*r))) > 0	bg*r*(1. - 1.*e*r) + a*cm*e*(-2. - 2.*e^2*r + e*(2. + 2.*r)) + a*r*(bl*(-1. + 1.*e*r) + bm*e*(4. + 2.*e^2 - 2.*r + e*(-6. + 2.*r))) > 0	bg*(1. + (-1. + 1.*e)*r + (1. - 1.*e)*r^2) + a*(bl*(-1. + (1. - 1.*e)*r + (-1. + 1.*e)*r^2) + e^2*(cm*(-2. + 2.*e + 2.*r - 2.*e*r) + bm*(2. - 2.*e - 2.*r + 2.*e*r))) > 0	1.*bg + a*e^2*(bm*(2. - 2.*e) + cm*(-2. + 2.*e)) + bg*(-1. + 1.*e)*r + a*bl*(-1. + (1. - 1.*e)*r) > 0
	Defect	('D', 'c')	bg*r > a*cp	a*cm*(-1 + e)*(-1 + r) + bg*r > a*cp	cm + (bg*r)/a + bm*(-1 + e)*r > cp + cm*e	cm + (bg*r)/a + bm*(-1 + e)*r > cp + cm*e	a*cm*(-1 + e)*(-1 + r) + bg*r > a*cp	bg*r > a*(cp + (-1 + e)*e*(cm - bm*r))	bg*r*(e + r^2 - e*r^2) + a*(-(cp*r^2) + bm*(-1 + e)*e*r^3 + cp*e*(-1 + r^2) - cm*(-1 + e)*(e - e*r + r^2 - e*r^2 - r^3 + 2*e*r^3)) > 0	bl*r > cp	cm + (bl + bm*(-1 + e))*r > cp + cm*e	cm*(-1 + e)*(-1 + r) + bl*r > cp	cm + (bl + bm*(-1 + e))*r > cp + cm*e	cm*(-1 + e)*(-1 + r) + bl*r > cp	(bl + bm*(-1 + e)*e)*r > cp + cm*(-1 + e)*e	bm*e^2*r^3 + cp*e*(-1 + r^2) + bl*r*(e + r^2) > r^2*(cp + (bl + bm)*e*r) + cm*(-1 + e)*(e - e*r + r^2 - e*r^2 - r^3 + 2*e*r^3)	0	cm > bm*r	cm > bm*r	cm > bm*r	cm > bm*r	bm*r < cm	cm > bm*r	bg*r > a*cp	((-1 + e)*(-(bg*r*(1 - r + r^2)) + a*(-cm + bm*r + cp*(1 - r + r^2) + bm*(-1 + e)*r*(1 - r + r^2) - cm*(-1 + e)*r*(1 - r + r^2))))/a > 0	bg*r^2 + a*(cp + bm*r) < bg*r + a*(cm + cp*r)	bg*r^2 + a*(cp + bm*r) < bg*r + a*(cm + cp*r)	((-1 + e)*(-(bg*r*(1 - r + r^2)) + a*(-cm + bm*r + cp*(1 - r + r^2) + bm*(-1 + e)*r*(1 - r + r^2) - cm*(-1 + e)*r*(1 - r + r^2))))/a > 0	bg*r > a*(cp - cm*e + bm*e*r)	(-1 + e)*(bm - cm + cp*(1 - r + r^2) - (bg*r*(1 - r + r^2))/a - (cm*(-1 + e)*r*(1 - r + r^2)*(r^2*(1 - r + r^2) + 2*e^2*r^2*(1 - r + r^2) + e*(1 - 3*r^2 + 3*r^3 - 3*r^4)))/(r^2*(1 - r + r^2) + e^2*r^2*(1 - r + r^2) + e*(1 - 2*r^2 + 2*r^3 - 2*r^4)) + bm*(-1 + r + ((-1 + e)*r*(1 - r + r^2)*(r^2*(1 - r + r^2) + 2*e^2*r^2*(1 - r + r^2) + e*(1 - 3*r^2 + 3*r^3 - 3*r^4)))/(r^2*(1 - r + r^2) + e^2*r^2*(1…	bl*r > cp	cm + cp*(-1 + r) > (bm + bl*(-1 + r))*r	(-1 + e)*(-cm + bm*r + cp*(1 - r + r^2) - bl*r*(1 - r + r^2) + bm*(-1 + e)*r*(1 - r + r^2) - cm*(-1 + e)*r*(1 - r + r^2)) > 0	cm + cp*(-1 + r) > (bm + bl*(-1 + r))*r	(-1 + e)*(-cm + bm*r + cp*(1 - r + r^2) - bl*r*(1 - r + r^2) + bm*(-1 + e)*r*(1 - r + r^2) - cm*(-1 + e)*r*(1 - r + r^2)) > 0	cm*e + bl*r > cp + bm*e*r	(-1 + e)*(bm - cm + cp*(1 - r + r^2) - bl*r*(1 - r + r^2) - (cm*(-1 + e)*r*(1 - r + r^2)*(r^2*(1 - r + r^2) + 2*e^2*r^2*(1 - r + r^2) + e*(1 - 3*r^2 + 3*r^3 - 3*r^4)))/(r^2*(1 - r + r^2) + e^2*r^2*(1 - r + r^2) + e*(1 - 2*r^2 + 2*r^3 - 2*r^4)) + bm*(-1 + r + ((-1 + e)*r*(1 - r + r^2)*(r^2*(1 - r + r^2) + 2*e^2*r^2*(1 - r + r^2) + e*(1 - 3*r^2 + 3*r^3 - 3*r^4)))/(r^2*(1 - r + r^2) + e^2*r^2*(1 - r…	(0.5*bg*r)/a + 0.5*bl*r > cp	cm*(1. + e*(-1. + 0.5*r) - 0.5*r) + ((0.5*bg)/a + 0.5*bl - 0.5*bm + 0.5*bm*e)*r > 1.*cp	cm*(1. + e*(-1. + 0.5*r) - 0.5*r) + ((0.5*bg)/a + 0.5*bl - 0.5*bm + 0.5*bm*e)*r > 1.*cp	cm + ((0.5*bg)/a + 0.5*bl + bm*(-1 + e))*r > cp + cm*e	cm*(-1 + e)*(-1 + r) + (0.5*bg*r)/a + 0.5*bl*r > cp	((0.5*bg)/a + 0.5*bl + bm*(-1 + e)*e)*r > cp + cm*(-1 + e)*e	cm*(-1 + e)*(-1 + r) + (0.5*bg*r)/a + 0.5*bl*r > cp
		('D', 'g')	bg*r > a*(cm + cp + bm*(-1 + e) - cm*e)	bm + (bg*r)/a + cm*(-1 + e)*r > cp + bm*e	a*bm*(-1 + e)*(-1 + r) + bg*r > a*cp	a*bm*(-1 + e)*(-1 + r) + bg*r > a*cp	bm + (bg*r)/a + cm*(-1 + e)*r > cp + bm*e	bg*r*(-3*e*(-1 + r)^2*r + (-2 + r)*r^2 + e^2*(-1 + r)^2*(-1 + 2*r)) + a*(cp*(3*e*(-1 + r)^2*r - (-2 + r)*r^2 - e^2*(-1 + r)^2*(-1 + 2*r)) - bm*(-1 + e)*((-2 + r)*r^2 - e*r*(3 - 6*r + r^2 + r^3) + e^2*(-1 + 4*r - 4*r^2 - r^3 + 2*r^4)) + cm*(-1 + e)*(r^2*(-1 - r + r^2) + e*r*(-2 + 2*r + 5*r^2 - 4*r^3) + e^2*(-1 + 3*r - 6*r^3 + 4*r^4))) < 0	bg*r*(e + r^2 - e*r^2) + a*(cp*(-r^2 + e*(-1 + r^2)) - cm*(-1 + e)*r*(-r^2 + e*(-1 + 2*r^2)) + bm*(-1 + e)*(-r^2 + e*(-1 + r^2 + r^3))) > 0	cm + cp < cm*e + (bl + bm - bm*e)*r	bl*r > cp	cp + (bm - cm)*(-1 + e)*r < bl*r	bl*r > cp	cp + (bm - cm)*(-1 + e)*r < bl*r	cp*e*(-1 + r^2) + bl*r*(e + r^2 - e*r^2) + bm*(-1 + e)*r*(-r^2 + e*(-1 + 2*r^2)) > cp*r^2 + cm*(-1 + e)*(-r^3 + e*(-1 + 2*r^3))	cp*e*(-1 + r^2) + bl*r*(e + r^2 - e*r^2) + (bm - cm)*(-1 + e)*r*(-r^2 + e*(-1 + 2*r^2)) > cp*r^2	cm < bm*r	0	0	0	0	bm*r*(e + r^2 - 2*e*r^2) + cm*e*(-1 + 2*r^3) > cm*r^3	0	bg*(-2 + r)*r^2 + a*(cm - cp*(-2 + r)*r + bm*r*(-3 + 3*r - r^2 + e*(2 - 3*r + r^2))) < 0	bg*r > a*(cp + bm*(-1 + e) + cm*r - cm*e*r)	a*bm*(-1 + e)*(-1 + r) + bg*r > a*cp	a*bm*(-1 + e)*(-1 + r) + bg*r > a*cp	bg*r > a*(cp + bm*(-1 + e) + cm*r - cm*e*r)	a*(cm*(-(r^3*(-2 + r^2)) + 2*e^3*r^2*(1 - r - 2*r^2 + 2*r^3) + e*r*(1 + 2*r - 7*r^2 - 2*r^3 + 5*r^4) - e^2*(-1 + r + 5*r^2 - 7*r^3 - 6*r^4 + 8*r^5)) - r*(2*e^2*(-1 + r)*r^2 + r*(-1 - r + r^2) + e*(-1 + r + 3*r^2 - 3*r^3))*(cp*(e + r - e*r) + bm*(e^2*(-1 + r)^2 + (-2 + r)*r + e*(-2 + 5*r - 2*r^2)))) < bg*r^2*(r^2 + 2*e^3*(-1 + r)^2*r^2 + r^3 - r^4 + e*r*(2 - r - 5*r^2 + 4*r^3) + e^2*(1 - 2*r - 2*r…	bg*r*(e + r^3 - 2*e*r^3 + e^2*r^3) > a*(cp*(e + r^3 - 2*e*r^3 + e^2*r^3) - cm*(-1 + e)*r*(e + r^3 - 3*e*r^3 + 2*e^2*r^3) + bm*(-1 + e)*(r^3 + e^2*r^3*(1 + r) - e*(-1 + 2*r^3 + r^4)))	r*(bm - cp + bl*r) > cm	0	(bl - (bm - cm)*(-1 + e))*r > cp	0	(bl - (bm - cm)*(-1 + e))*r > cp	bm*r*(e + r^2 - 2*e*r^2) + cm*e*(-1 + 2*r^3) + r^2*(cp - bl*r)*(-r^2 + e*(-1 + r^2)) > cm*r^3	bl*r*(e + r^4 - 2*e*r^4 + e^2*r^4) > cp*(e + r^4 - 2*e*r^4 + e^2*r^4) + (bm - cm)*(-1 + e)*r*(e + r^4 - 3*e*r^4 + 2*e^2*r^4)	(-1. + e)*(cm + bm*(-0.5 - 0.5*r)) + (0.5*bg*r)/a + 0.5*bl*r > cp	(0.5*bg*r)/a + 0.5*bl*r > cp + 0.5*(-1. + e)*(bm - 1.*cm*r)	(0.5*bg*r)/a + 0.5*bl*r > cp + 0.5*(-1. + e)*(bm - 1.*cm*r)	0.5*bm*(-1. + e)*(-1. + r) + (0.5*bg*r)/a + 0.5*bl*r > cp	(0.5*bg*r)/a + 0.5*bl*r + (-1. + e)*(bm*(-0.5 - 0.5*r) + cm*r) > cp	(0.5*bg*r)/a + 0.5*bl*r > cp + (1.5*(-1. + e)*(cm*(r^2*(0.3333333333333333 + 0.6666666666666666*r - 0.3333333333333333*r^2) + e*r*(1. - 0.3333333333333333*r - 2.6666666666666665*r^2 + 1.3333333333333333*r^3) + e^2*(0.6666666666666666 - 1.3333333333333333*r - 0.6666666666666666*r^2 + 2.6666666666666665*r^3 - 1.3333333333333333*r^4)) + bm*(r^2*(-0.5 - 0.3333333333333333*r + 0.16666666666666666*r^2)…	(0.5*bg*r)/a + 0.5*bl*r + (-1. + e)*(bm*(-0.5 - 0.5*r) + cm*r) > cp
		('D', 'l')	bg*r > a*(cm + cp - cm*e + bm*(-1 + e)*r)	bg*r > a*(cp + (bm - cm)*(-1 + e)*r)	bg*r > a*cp	bg*r > a*cp	bg*r > a*(cp + (bm - cm)*(-1 + e)*r)	bg*r*(e + r^2 - e*r^2) > a*(cp*(e + r^2 - e*r^2) - bm*(-1 + e)*r*(-e - r^2 + 2*e*r^2) + cm*(-1 + e)*(-r^3 + e*(-1 + 2*r^3)))	bg*r*(e + r^2 - e*r^2) + a*cp*(-r^2 + e*(-1 + r^2)) + a*(bm - cm)*(-1 + e)*r*(-r^2 + e*(-1 + 2*r^2)) > 0	cm + cp + bm*e < bm + cm*e + bl*r	bm*(-1 + e)*(-1 + r) + bl*r > cp	cp + (-1 + e)*(bm - cm*r) < bl*r	bm*(-1 + e)*(-1 + r) + bl*r > cp	cp + (-1 + e)*(bm - cm*r) < bl*r	(-((-2 + r)*r) + e*(1 - 3*r + 2*r^2))*((e*(-1 + r) - r)*(cp - bl*r) + bm*(-1 + e)*(-r + e*(-1 + r + r^2))) > cm*(-1 + e)*(r^2*(-1 - r + r^2) + e*r*(-2 + 2*r + 5*r^2 - 4*r^3) + e^2*(-1 + 3*r - 6*r^3 + 4*r^4))	cp*(-r^2 + e*(-1 + r^2)) + bm*(-1 + e)*(-r^2 + e*(-1 + r^2 + r^3)) + r*(bl*(e + r^2 - e*r^2) - cm*(-1 + e)*(-r^2 + e*(-1 + 2*r^2))) > 0	cm < bm*r	0	0	0	0	bm*r*(e + r^2 - 2*e*r^2) + cm*e*(-1 + 2*r^3) > cm*r^3	0	bg*r^2 > a*(cm + (-bm + cp)*r)	bg*r > a*(cp + (bm - cm)*(-1 + e)*r)	0	0	bg*r > a*(cp + (bm - cm)*(-1 + e)*r)	bg*r^3*(e + r^2 - e*r^2) + a*r*(-(cp*r^3) + cp*e*r*(-1 + r^2) + bm*(e + r^2 - 2*e*r^2)) + a*cm*(-r^3 + e*(-1 + 2*r^3)) > 0	bg*r*(e + r^4 - 2*e*r^4 + e^2*r^4) > a*(cp*(e + r^4 - 2*e*r^4 + e^2*r^4) + (bm - cm)*(-1 + e)*r*(e + r^4 - 3*e*r^4 + 2*e^2*r^4))	(-2 + r)*r*(cp - bl*r) + bm*r*(3 - 3*r + r^2 - e*(2 - 3*r + r^2)) > cm	bm*(-1 + e)*(-1 + r) + bl*r > cp	bm + (bl + cm*(-1 + e))*r > cp + bm*e	bm*(-1 + e)*(-1 + r) + bl*r > cp	bm + (bl + cm*(-1 + e))*r > cp + bm*e	cm*(-(r^3*(-2 + r^2)) + 2*e^3*r^2*(1 - r - 2*r^2 + 2*r^3) + e*r*(1 + 2*r - 7*r^2 - 2*r^3 + 5*r^4) - e^2*(-1 + r + 5*r^2 - 7*r^3 - 6*r^4 + 8*r^5)) < r*(2*e^2*(-1 + r)*r^2 + r*(-1 - r + r^2) + e*(-1 + r + 3*r^2 - 3*r^3))*((e*(-1 + r) - r)*(-cp + bl*r) + bm*(e^2*(-1 + r)^2 + (-2 + r)*r + e*(-2 + 5*r - 2*r^2)))	bl*r*(e + r^3 - 2*e*r^3 + e^2*r^3) + cm*(-1 + e)*r*(e + r^3 - 3*e*r^3 + 2*e^2*r^3) > cp*(e + r^3 - 2*e*r^3 + e^2*r^3) + bm*(-1 + e)*(r^3 + e^2*r^3*(1 + r) - e*(-1 + 2*r^3 + r^4))	(-1. + e)*(cm + bm*(-0.5 - 0.5*r)) + (0.5*bg*r)/a + 0.5*bl*r > cp	(0.5*bg*r)/a + 0.5*bl*r > cp + 0.5*(-1. + e)*(bm - 1.*cm*r)	(0.5*bg*r)/a + 0.5*bl*r > cp + 0.5*(-1. + e)*(bm - 1.*cm*r)	0.5*bm*(-1. + e)*(-1. + r) + (0.5*bg*r)/a + 0.5*bl*r > cp	(0.5*bg*r)/a + 0.5*bl*r + (-1. + e)*(bm*(-0.5 - 0.5*r) + cm*r) > cp	(0.5*bg*r)/a + 0.5*bl*r > cp + (1.5*(-1. + e)*(cm*(r^2*(0.3333333333333333 + 0.6666666666666666*r - 0.3333333333333333*r^2) + e*r*(1. - 0.3333333333333333*r - 2.6666666666666665*r^2 + 1.3333333333333333*r^3) + e^2*(0.6666666666666666 - 1.3333333333333333*r - 0.6666666666666666*r^2 + 2.6666666666666665*r^3 - 1.3333333333333333*r^4)) + bm*(r^2*(-0.5 - 0.3333333333333333*r + 0.16666666666666666*r^2)…	(0.5*bg*r)/a + 0.5*bl*r + (-1. + e)*(bm*(-0.5 - 0.5*r) + cm*r) > cp
		('D', 'd')	bg*r > a*(cm + cp - cm*e + bm*(-1 + e)*r)	bg*r > a*(cp + (bm - cm)*(-1 + e)*r)	bg*r > a*cp	bg*r > a*cp	bg*r > a*(cp + (bm - cm)*(-1 + e)*r)	bg*r*(e + r - e*r) > a*(cp*(e + r - e*r) - bm*(-1 + e)*r*(-e - r + 2*e*r) + cm*(-1 + e)*(-r^2 + e*(-1 + 2*r^2)))	a*cp*(e*(-1 + r) - r) + bg*r*(e + r - e*r) + a*(bm - cm)*(-1 + e)*r*(-r + e*(-1 + 2*r)) > 0	cm + cp < cm*e + (bl + bm - bm*e)*r	bl*r > cp	cp + (bm - cm)*(-1 + e)*r < bl*r	bl*r > cp	cp + (bm - cm)*(-1 + e)*r < bl*r	cp*e*(-1 + r) + bl*r*(e + r - e*r) + bm*(-1 + e)*r*(-r + e*(-1 + 2*r)) > cp*r + cm*(-1 + e)*(-r^2 + e*(-1 + 2*r^2))	cp*e*(-1 + r) + bl*r*(e + r - e*r) + (bm - cm)*(-1 + e)*r*(-r + e*(-1 + 2*r)) > cp*r	cm < bm*r	0	0	0	0	bm*r*(e + r - 2*e*r) + cm*e*(-1 + 2*r^2) > cm*r^2	0	bg*r^2 > a*(cm + (-bm + cp)*r)	bg*r > a*(cp + (bm - cm)*(-1 + e)*r)	0	0	bg*r > a*(cp + (bm - cm)*(-1 + e)*r)	bg*r^2*(e + r - e*r) + a*r*(cp*e*(-1 + r) - cp*r + bm*(e + r - 2*e*r)) + a*cm*(-r^2 + e*(-1 + 2*r^2)) > 0	bg*r*(e + r^2 - 2*e*r^2 + e^2*r^2) > a*(cp*(e + r^2 - 2*e*r^2 + e^2*r^2) + (bm - cm)*(-1 + e)*r*(e + r^2 - 3*e*r^2 + 2*e^2*r^2))	r*(bm - cp + bl*r) > cm	0	(bl - (bm - cm)*(-1 + e))*r > cp	0	(bl - (bm - cm)*(-1 + e))*r > cp	(e*(-1 + r) - r)*r*(cp - bl*r) + bm*r*(e + r - 2*e*r) + cm*e*(-1 + 2*r^2) > cm*r^2	bl*r*(e + r^2 - 2*e*r^2 + e^2*r^2) > cp*(e + r^2 - 2*e*r^2 + e^2*r^2) + (bm - cm)*(-1 + e)*r*(e + r^2 - 3*e*r^2 + 2*e^2*r^2)	cm*(-1 + e) + ((0.5*bg)/a + 0.5*bl + bm - bm*e)*r > cp	(0.5*bg*r)/a + 0.5*bl*r > cp + 0.5*(bm - 1.*cm)*(-1. + e)*r	(0.5*bg*r)/a + 0.5*bl*r > cp + 0.5*(bm - 1.*cm)*(-1. + e)*r	(0.5*bg*r)/a + 0.5*bl*r > cp	((0.5*bg)/a + 0.5*bl - (bm - cm)*(-1 + e))*r > cp	(0.5*bg*r)/a + 0.5*bl*r + ((-1 + e)*(-(cm*r^2) + bm*r*(e + r - 2*e*r) + cm*e*(-1 + 2*r^2)))/(e*(-1 + r) - r) > cp	(0.5*bg*r)/a + 0.5*bl*r > cp + ((bm - cm)*(-1 + e)*r*(e + r - 2*e*r - r^2 + 2*e*r^2))/(e + r - e*r - r^2 + e*r^2)
		('D', 'p')	bg*r > a*(cm + cp + bm*(-1 + e) - cm*e)	bm + (bg*r)/a + cm*(-1 + e)*r > cp + bm*e	a*bm*(-1 + e)*(-1 + r) + bg*r > a*cp	a*bm*(-1 + e)*(-1 + r) + bg*r > a*cp	bm + (bg*r)/a + cm*(-1 + e)*r > cp + bm*e	bg*r*(-3*e*(-1 + r)^2*r + (-2 + r)*r^2 + e^2*(-1 + r)^2*(-1 + 2*r)) + a*(cp*(3*e*(-1 + r)^2*r - (-2 + r)*r^2 - e^2*(-1 + r)^2*(-1 + 2*r)) - bm*(-1 + e)*((-2 + r)*r^2 - e*r*(3 - 6*r + r^2 + r^3) + e^2*(-1 + 4*r - 4*r^2 - r^3 + 2*r^4)) + cm*(-1 + e)*(r^2*(-1 - r + r^2) + e*r*(-2 + 2*r + 5*r^2 - 4*r^3) + e^2*(-1 + 3*r - 6*r^3 + 4*r^4))) < 0	bg*r*(e + r^2 - e*r^2) + a*(cp*(-r^2 + e*(-1 + r^2)) - cm*(-1 + e)*r*(-r^2 + e*(-1 + 2*r^2)) + bm*(-1 + e)*(-r^2 + e*(-1 + r^2 + r^3))) > 0	cm + cp + bm*e < bm + cm*e + bl*r	bm*(-1 + e)*(-1 + r) + bl*r > cp	cp + (-1 + e)*(bm - cm*r) < bl*r	bm*(-1 + e)*(-1 + r) + bl*r > cp	cp + (-1 + e)*(bm - cm*r) < bl*r	(-((-2 + r)*r) + e*(1 - 3*r + 2*r^2))*((e*(-1 + r) - r)*(cp - bl*r) + bm*(-1 + e)*(-r + e*(-1 + r + r^2))) > cm*(-1 + e)*(r^2*(-1 - r + r^2) + e*r*(-2 + 2*r + 5*r^2 - 4*r^3) + e^2*(-1 + 3*r - 6*r^3 + 4*r^4))	cp*(-r^2 + e*(-1 + r^2)) + bm*(-1 + e)*(-r^2 + e*(-1 + r^2 + r^3)) + r*(bl*(e + r^2 - e*r^2) - cm*(-1 + e)*(-r^2 + e*(-1 + 2*r^2))) > 0	cm < bm*r	0	0	0	0	bm*r*(e + r^2 - 2*e*r^2) + cm*e*(-1 + 2*r^3) > cm*r^3	0	bg*(-2 + r)*r^2 + a*(cm - cp*(-2 + r)*r + bm*r*(-3 + 3*r - r^2 + e*(2 - 3*r + r^2))) < 0	bg*r > a*(cp + bm*(-1 + e) + cm*r - cm*e*r)	a*bm*(-1 + e)*(-1 + r) + bg*r > a*cp	a*bm*(-1 + e)*(-1 + r) + bg*r > a*cp	bg*r > a*(cp + bm*(-1 + e) + cm*r - cm*e*r)	a*(cm*(-(r^3*(-2 + r^2)) + 2*e^3*r^2*(1 - r - 2*r^2 + 2*r^3) + e*r*(1 + 2*r - 7*r^2 - 2*r^3 + 5*r^4) - e^2*(-1 + r + 5*r^2 - 7*r^3 - 6*r^4 + 8*r^5)) - r*(2*e^2*(-1 + r)*r^2 + r*(-1 - r + r^2) + e*(-1 + r + 3*r^2 - 3*r^3))*(cp*(e + r - e*r) + bm*(e^2*(-1 + r)^2 + (-2 + r)*r + e*(-2 + 5*r - 2*r^2)))) < bg*r^2*(r^2 + 2*e^3*(-1 + r)^2*r^2 + r^3 - r^4 + e*r*(2 - r - 5*r^2 + 4*r^3) + e^2*(1 - 2*r - 2*r…	bg*r*(e + r^3 - 2*e*r^3 + e^2*r^3) > a*(cp*(e + r^3 - 2*e*r^3 + e^2*r^3) - cm*(-1 + e)*r*(e + r^3 - 3*e*r^3 + 2*e^2*r^3) + bm*(-1 + e)*(r^3 + e^2*r^3*(1 + r) - e*(-1 + 2*r^3 + r^4)))	(-2 + r)*r*(cp - bl*r) + bm*r*(3 - 3*r + r^2 - e*(2 - 3*r + r^2)) > cm	bm*(-1 + e)*(-1 + r) + bl*r > cp	bm + (bl + cm*(-1 + e))*r > cp + bm*e	bm*(-1 + e)*(-1 + r) + bl*r > cp	bm + (bl + cm*(-1 + e))*r > cp + bm*e	cm*(-(r^3*(-2 + r^2)) + 2*e^3*r^2*(1 - r - 2*r^2 + 2*r^3) + e*r*(1 + 2*r - 7*r^2 - 2*r^3 + 5*r^4) - e^2*(-1 + r + 5*r^2 - 7*r^3 - 6*r^4 + 8*r^5)) < r*(2*e^2*(-1 + r)*r^2 + r*(-1 - r + r^2) + e*(-1 + r + 3*r^2 - 3*r^3))*((e*(-1 + r) - r)*(-cp + bl*r) + bm*(e^2*(-1 + r)^2 + (-2 + r)*r + e*(-2 + 5*r - 2*r^2)))	bl*r*(e + r^3 - 2*e*r^3 + e^2*r^3) + cm*(-1 + e)*r*(e + r^3 - 3*e*r^3 + 2*e^2*r^3) > cp*(e + r^3 - 2*e*r^3 + e^2*r^3) + bm*(-1 + e)*(r^3 + e^2*r^3*(1 + r) - e*(-1 + 2*r^3 + r^4))	bm + cm*(-1 + e) + (0.5*bg*r)/a + 0.5*bl*r > cp + bm*e	(0.5*bg*r)/a + 0.5*bl*r + (-1 + e)*(bm*(-1 + 0.5*r) + 0.5*cm*r) > cp	(0.5*bg*r)/a + 0.5*bl*r + (-1 + e)*(bm*(-1 + 0.5*r) + 0.5*cm*r) > cp	bm*(-1 + e)*(-1 + r) + (0.5*bg*r)/a + 0.5*bl*r > cp	bm + ((0.5*bg)/a + 0.5*bl + cm*(-1 + e))*r > cp + bm*e	(0.5*bg*r)/a + 0.5*bl*r > cp + ((-1 + e)*(bm*(-r^3 + e*r*(-1 - r + 3*r^2) + e^2*(-1 + r)^2*(-1 + r^2 + r^3)) + cm*(r^3 - e^2*(-1 + r)^2*(-1 + 2*r^2 + 2*r^3) + e*r*(1 + r - 3*r^2 - r^3 + r^4))))/((e*(-1 + r)^2 + r)*(-r^2 + e*(-1 + r^2)))	bm + ((0.5*bg)/a + 0.5*bl + cm*(-1 + e))*r > cp + bm*e
		('D', 'm')	bg*r + a*(-1 + e)*e*(cm - bm*r) > a*cp	bg*r*(-1 - e*(-1 + r)*r) + a*(-((1 + e*(-1 + r)*r)*(-cp + cm*(-1 + e)*(-1 + e + r))) + bm*(-1 + e)*(-(-1 + r)^2 + e^2*(-1 + r)*r + e*(2 - 2*r + r^3))) < 0	cm*(-1 + e)^2 + (bg*r)/a > cp + (bm*(-1 + e)*((-1 + r)^2 + e^2*(-2 + r)*r + e*(-2 + 5*r - 2*r^2)))/(-1 - 2*(-1 + e)*r + (-1 + e)*r^2)	(a*(-cp + cm*(-1 + e)^2) + bg*r)*(1 + (-1 + e)*r) > a*bm*(-1 + e)*(-1 + e*(2 - 3*r) + r + e^2*r)	bg*r*(-1 - e*(-1 + r)*r) + a*(-((1 + e*(-1 + r)*r)*(-cp + cm*(-1 + e)*(-1 + e + r))) + bm*(-1 + e)*(-(-1 + r)^2 + e^2*(-1 + r)*r + e*(2 - 2*r + r^3))) < 0	bg*r > a*cp	bg*r*(e + r^2 - e*r^2) + a*(-(cp*r^2) + cp*e*(-1 + r^2) + bm*(-1 + e)*e^2*(-1 + r^2) - cm*(-1 + e)*(-1 + r)*(-r^2 + e^2*(1 + r) + e*(-1 + 2*r^2))) > 0	cm*(-1 + e)*e + (bl - bm*(-1 + e)*e)*r > cp	bl*r > cp + (bm - cm)*(-1 + e)^2 + (bm*(-1 + e)*e*(-1 + r))/(-1 - 2*(-1 + e)*r + (-1 + e)*r^2)	bm*(-1 + e)*(-(-1 + r)^2 + e^2*(-1 + r)*r + e*(2 - 2*r + r^3)) < (1 + e*(-1 + r)*r)*(-cp + bl*r + cm*(-1 + e)*(-1 + e + r))	(-cp + cm*(-1 + e)^2 + bl*r)*(1 + (-1 + e)*r) > bm*(-1 + e)*(-1 + e*(2 - 3*r) + r + e^2*r)	bm*(-1 + e)*(-(-1 + r)^2 + e^2*(-1 + r)*r + e*(2 - 2*r + r^3)) < (1 + e*(-1 + r)*r)*(-cp + bl*r + cm*(-1 + e)*(-1 + e + r))	bl*r > cp	bl*r > cp + (bm - cm)*(-1 + e)^2 + ((-1 + e)*(bm - cm*r)*(-r^2 + e*(-1 + 2*r^2)))/(-r^2 + e*(-1 + r^2))	bm*r > cm	cm*(-1 + e)*(-1 - 2*(-1 + e)*r + (-1 + e)*r^2) > bm*((-1 + r)^2 + e^2*(-2 + r)*r + e*(-2 + 5*r - 2*r^2))	cm*(-1 + e)*(-1 - 2*(-1 + e)*r + (-1 + e)*r^2) > bm*((-1 + r)^2 + e^2*(-2 + r)*r + e*(-2 + 5*r - 2*r^2))	bm*(-1 + e*(2 - 3*r) + r + e^2*r) > cm*(-1 + e)*(1 + (-1 + e)*r)	cm*(-1 + e)*(-1 - 2*(-1 + e)*r + (-1 + e)*r^2) > bm*((-1 + r)^2 + e^2*(-2 + r)*r + e*(-2 + 5*r - 2*r^2))	0	cm + bm*e > cm*e + bm*r	bg*r > a*(cp + e*(cm - bm*r))	a*(-((-1 + r^2 - 2*r^3 + r^4 + e*r*(2 - 5*r + 6*r^2 - 3*r^3) + 2*e^2*r*(-1 + 2*r - 2*r^2 + r^3))*(cp*(-1 + r - r^2) + cm*(-1 + e)*(-1 + r - r^2 + r^3))) + bm*(-1 + r)*(1 - r + r^2 + r^3 - 2*r^4 + 2*r^5 - r^6 + e^2*r*(2 - 7*r + 12*r^2 - 14*r^3 + 10*r^4 - 5*r^5) + 2*e^3*r*(-1 + 2*r - 3*r^2 + 3*r^3 - 2*r^4 + r^5) + e*(-2 + r + 2*r^2 - 7*r^3 + 10*r^4 - 8*r^5 + 4*r^6))) > bg*r*(1 - r + r^2)*(-1 + r^2 …	cm*(-1 + e)*(-1 - 2*(-1 + e)*r + (-1 + e)*r^2) > bm*((-1 + r)^2 + e^2*(-2 + r)*r + e*(-2 + 5*r - 2*r^2))	bm*(-1 + e*(2 - 3*r) + r + e^2*r) > cm*(-1 + e)*(1 + (-1 + e)*r)	a*(-((-1 + r^2 - 2*r^3 + r^4 + e*r*(2 - 5*r + 6*r^2 - 3*r^3) + 2*e^2*r*(-1 + 2*r - 2*r^2 + r^3))*(cp*(-1 + r - r^2) + cm*(-1 + e)*(-1 + r - r^2 + r^3))) + bm*(-1 + r)*(1 - r + r^2 + r^3 - 2*r^4 + 2*r^5 - r^6 + e^2*r*(2 - 7*r + 12*r^2 - 14*r^3 + 10*r^4 - 5*r^5) + 2*e^3*r*(-1 + 2*r - 3*r^2 + 3*r^3 - 2*r^4 + r^5) + e*(-2 + r + 2*r^2 - 7*r^3 + 10*r^4 - 8*r^5 + 4*r^6))) > bg*r*(1 - r + r^2)*(-1 + r^2 …	bg*r > a*cp	bg*r*(1 - r + r^2)*(r^2*(1 - r + r^2) + e^2*r^2*(1 - r + r^2) + e*(1 - 2*r^2 + 2*r^3 - 2*r^4)) + a*(-(cp*(1 - r + r^2)*(r^2*(1 - r + r^2) + e^2*r^2*(1 - r + r^2) + e*(1 - 2*r^2 + 2*r^3 - 2*r^4))) + cm*(-1 + e)*(r^2*(-1 + 2*r - 3*r^2 + 3*r^3 - 2*r^4 + r^5) + e^2*r^2*(-1 + 3*r - 5*r^2 + 6*r^3 - 4*r^4 + 2*r^5) + e*(-1 + r + r^2 - 4*r^3 + 8*r^4 - 9*r^5 + 6*r^6 - 3*r^7)) + bm*(r^4*(-1 + 2*r - 2*r^2 + …	(bl + bm*e)*r > cp + cm*e	cm*(-1 + e)*(-1 - 2*(-1 + e)*r + (-1 + e)*r^2) > bm*((-1 + r)^2 + e^2*(-2 + r)*r + e*(-2 + 5*r - 2*r^2))	bm*(-1 + r)*(1 - r + r^2 + r^3 - 2*r^4 + 2*r^5 - r^6 + e^2*r*(2 - 7*r + 12*r^2 - 14*r^3 + 10*r^4 - 5*r^5) + 2*e^3*r*(-1 + 2*r - 3*r^2 + 3*r^3 - 2*r^4 + r^5) + e*(-2 + r + 2*r^2 - 7*r^3 + 10*r^4 - 8*r^5 + 4*r^6)) > (-1 + r^2 - 2*r^3 + r^4 + e*r*(2 - 5*r + 6*r^2 - 3*r^3) + 2*e^2*r*(-1 + 2*r - 2*r^2 + r^3))*(-((cp - bl*r)*(1 - r + r^2)) + cm*(-1 + e)*(-1 + r - r^2 + r^3))	bm*(-1 + e*(2 - 3*r) + r + e^2*r) > cm*(-1 + e)*(1 + (-1 + e)*r)	bm*(-1 + r)*(1 - r + r^2 + r^3 - 2*r^4 + 2*r^5 - r^6 + e^2*r*(2 - 7*r + 12*r^2 - 14*r^3 + 10*r^4 - 5*r^5) + 2*e^3*r*(-1 + 2*r - 3*r^2 + 3*r^3 - 2*r^4 + r^5) + e*(-2 + r + 2*r^2 - 7*r^3 + 10*r^4 - 8*r^5 + 4*r^6)) > (-1 + r^2 - 2*r^3 + r^4 + e*r*(2 - 5*r + 6*r^2 - 3*r^3) + 2*e^2*r*(-1 + 2*r - 2*r^2 + r^3))*(-((cp - bl*r)*(1 - r + r^2)) + cm*(-1 + e)*(-1 + r - r^2 + r^3))	bl*r > cp	((-1 + e)*(-((cm + bm*(-1 + e) - cm*e - (cp - bl*r)*(1 - r + r^2))*(r^2*(1 - r + r^2) + e^2*r^2*(1 - r + r^2) + e*(1 - 2*r^2 + 2*r^3 - 2*r^4))^2) - bm*(-1 + r + (-1 + e)*r*(1 - r + r^2))*(e + (-1 + e)^2*r^2*(1 - r + r^2) + (-1 + e)*e*r^2*(1 - r + r^2))*(r^2*(-1 + r - r^2) - e^2*r^2*(1 - r + r^2) + e*(-1 + 2*r^2 - 2*r^3 + 2*r^4)) + cm*(-1 + e)*r*(1 - r + r^2)*(r^2*(1 - r + r^2) + e^2*r^2*(1 - r + …	0.5*bg*r + a*(-1.*cp + cm*e*(-1. + 1.*e) + 0.5*bl*r + bm*(1. - 1.*e)*e*r) > 0	bg*r*(2. - 1.*r + 1.*r^2) + a*(-4.*cp + 2.*bl*r + 2.*cp*r - 1.*bl*r^2 - 2.*cp*r^2 + 1.*bl*r^3 + bm*(-4. + 6.*r - 5.*r^2 + 1.*r^3 + e^2*(-8. + 10.*r - 6.*r^2) + e*(12. - 16.*r + 11.*r^2 - 1.*r^3)) + cm*(4. - 4.*r + 3.*r^2 - 1.*r^3 + e^2*(4. - 2.*r + 2.*r^2) + e*(-8. + 6.*r - 5.*r^2 + 1.*r^3))) > 0	bg*r*(2. - 1.*r + 1.*r^2) + a*(-4.*cp + 2.*bl*r + 2.*cp*r - 1.*bl*r^2 - 2.*cp*r^2 + 1.*bl*r^3 + bm*(-4. + 6.*r - 5.*r^2 + 1.*r^3 + e^2*(-8. + 10.*r - 6.*r^2) + e*(12. - 16.*r + 11.*r^2 - 1.*r^3)) + cm*(4. - 4.*r + 3.*r^2 - 1.*r^3 + e^2*(4. - 2.*r + 2.*r^2) + e*(-8. + 6.*r - 5.*r^2 + 1.*r^3))) > 0	(0.5*bg*r)/a + 0.5*bl*r + (bm*(-1 + e)*e*(-1 + r))/(1 + (-1 + e)*r) > cp + (bm - cm)*(-1 + e)^2	cp + (bm - cm)*(-1 + e)^2 - (0.5*bg*r)/a - 0.5*bl*r + ((-1 + e)*(cm*r*(1 - r - (-1 + e)*r^2) + bm*(-(r*(2 - 2*r + r^2)) + e*(-1 + 3*r - 2*r^2 + r^3))))/(-1 + r + (-1 + e)*r^2) < 0	(0.5*bg*r)/a + 0.5*bl*r > cp	-1.*cp + bm*e - 1.*bm*e^2 + cm*(1 + e^2 + e*(-2. + r) - 1.*r) + (0.5*bg*r)/a + 0.5*bl*r > 0
		('D', 'pm')	cm + cp + (bm*(-1 + e)*(-1 + e*(1 - 2*r^2 + r^3)))/(-1 + e*(-1 + r)^2) < cm*e + (bg*r)/a	bg*r*((-2 + r)*r + e*(-1 + 3*r - 2*r^2)) + a*((cp - cm*(-1 + e)*r)*(-((-2 + r)*r) + e*(1 - 3*r + 2*r^2)) + bm*(-1 + e)*(r + r^2 - r^3 + e*(1 - 2*r - r^2 + 2*r^3))) < 0	a*bm*(-1 + e)*(-1 + r) + bg*r > a*cp	(bg*r)/a + (bm*(-1 + e)*e*(-1 + r))/(e + r - e*r - r^2 + e*r^2) > cp	bg*r*((-2 + r)*r + e*(-1 + 3*r - 2*r^2)) + a*((cp - cm*(-1 + e)*r)*(-((-2 + r)*r) + e*(1 - 3*r + 2*r^2)) + bm*(-1 + e)*(r + r^2 - r^3 + e*(1 - 2*r - r^2 + 2*r^3))) < 0	bg*r*(r^3 + e^2*(-1 + r)^2*(1 + r) + e*(r + r^2 - 2*r^3)) > a*(cp*(r^3 + e^2*(-1 + r)^2*(1 + r) + e*(r + r^2 - 2*r^3)) + bm*(-1 + e)*(r^3 + e*(r + r^2 - 3*r^3) + e^2*(1 - 2*r - r^2 + 2*r^3)) - cm*(-1 + e)*(r^3 + e*(r + r^2 - 3*r^3) + e^2*(1 - r - 3*r^2 + 3*r^3)))	bg*r*(e + r^2 - e*r^2) + a*(cp*(-r^2 + e*(-1 + r^2)) + bm*(-1 + e)*(-r^2 + e*(-1 + 2*r^2)) - cm*(-1 + e)*r*(-r^2 + e*(-1 + 2*r^2))) > 0	cm + cp + (bm*(-1 + e)*(-1 + e*(1 - 2*r^2 + r^3)))/(-1 + e*(-1 + r)^2) < cm*e + bl*r	bm*(-1 + e)*(-1 + r) + bl*r > cp	cp + (bm*(-1 + e)*(r + r^2 - r^3 + e*(1 - 2*r - r^2 + 2*r^3)))/(-((-2 + r)*r) + e*(1 - 3*r + 2*r^2)) < (bl + cm*(-1 + e))*r	bm*(-1 + e)*e*(-1 + r) > (cp - bl*r)*(e + r - e*r - r^2 + e*r^2)	cp + (bm*(-1 + e)*(r + r^2 - r^3 + e*(1 - 2*r - r^2 + 2*r^3)))/(-((-2 + r)*r) + e*(1 - 3*r + 2*r^2)) < (bl + cm*(-1 + e))*r	cm*(-1 + e)*(r^3 + e*(r + r^2 - 3*r^3) + e^2*(1 - r - 3*r^2 + 3*r^3)) > (-r^2 + e*(-1 + r^2))*((e*(-1 + r) - r)*(cp - bl*r) + bm*(-1 + e)*(-r + e*(-1 + 2*r)))	bl*r > cp + ((-1 + e)*(bm - cm*r)*(-r^2 + e*(-1 + 2*r^2)))/(-r^2 + e*(-1 + r^2))	cm < bm*r	0	0	0	0	bm*r*(e + r^2 - 2*e*r^2) + cm*e*(-1 + r^2 + r^3) > cm*r^2	0	bg*(-1 + e*(-1 + r)^2)*(-2 + r)*r^2 + a*(cm*(-1 + e*(-1 + r)^2) - cp*(-1 + e*(-1 + r)^2)*(-2 + r)*r + bm*r*(3 - 3*r + r^2 + e*(-5 + 8*r - 3*r^2) + e^2*(2 - 3*r + r^2))) > 0	bg*r*(r + r^2 - 2*e^2*(-1 + r)*r^2 - r^3 + e*(1 - r - 3*r^2 + 3*r^3)) + a*((cp - cm*(-1 + e)*r)*(2*e^2*(-1 + r)*r^2 + r*(-1 - r + r^2) + e*(-1 + r + 3*r^2 - 3*r^3)) + bm*(-1 + e)*(r^2*(-2 + r^2) + 2*e^2*r^2*(-1 + r^2) + e*(-1 + 4*r^2 - 3*r^4))) > 0	0	0	bg*r*(r + r^2 - 2*e^2*(-1 + r)*r^2 - r^3 + e*(1 - r - 3*r^2 + 3*r^3)) + a*((cp - cm*(-1 + e)*r)*(2*e^2*(-1 + r)*r^2 + r*(-1 - r + r^2) + e*(-1 + r + 3*r^2 - 3*r^3)) + bm*(-1 + e)*(r^2*(-2 + r^2) + 2*e^2*r^2*(-1 + r^2) + e*(-1 + 4*r^2 - 3*r^4))) > 0	bg*r^2*(e^3*(-1 + r)*r^3 - r^4 + e*r*(-1 - r^2 + 3*r^3) + e^2*(-1 + r + 2*r^3 - 3*r^4)) + a*(cm*(e^3*(2 - 3*r)*r^3 + r^4 + e*(r + r^3 - 4*r^4) + e^2*(1 - r - r^2 - 3*r^3 + 6*r^4)) + r*(e + r^3 - 2*e*r^3 + e^2*r^3)*(cp*(e + r - e*r) + bm*((-2 + r)*r + e*(-2 + 6*r - 3*r^2) + e^2*(1 - 3*r + 2*r^2)))) < 0	a*(cp*(e + r^3 - 2*e*r^3 + e^2*r^3) + bm*(-1 + e)*(e + r^3 - 3*e*r^3 + 2*e^2*r^3) - cm*(-1 + e)*r*(e + r^3 - 3*e*r^3 + 2*e^2*r^3)) < bg*r*(e + r^3 - 2*e*r^3 + e^2*r^3)	cm*(-1 + e*(-1 + r)^2) + (-1 + e*(-1 + r)^2)*(-2 + r)*r*(-cp + bl*r) + bm*r*(3 - 3*r + r^2 + e*(-5 + 8*r - 3*r^2) + e^2*(2 - 3*r + r^2)) > 0	0	(cp - (bl + cm*(-1 + e))*r)*(2*e^2*(-1 + r)*r^2 + r*(-1 - r + r^2) + e*(-1 + r + 3*r^2 - 3*r^3)) + bm*(-1 + e)*(r^2*(-2 + r^2) + 2*e^2*r^2*(-1 + r^2) + e*(-1 + 4*r^2 - 3*r^4)) > 0	0	(cp - (bl + cm*(-1 + e))*r)*(2*e^2*(-1 + r)*r^2 + r*(-1 - r + r^2) + e*(-1 + r + 3*r^2 - 3*r^3)) + bm*(-1 + e)*(r^2*(-2 + r^2) + 2*e^2*r^2*(-1 + r^2) + e*(-1 + 4*r^2 - 3*r^4)) > 0	cm*(e^3*(2 - 3*r)*r^3 + r^4 + e*(r + r^3 - 4*r^4) + e^2*(1 - r - r^2 - 3*r^3 + 6*r^4)) + r*(e + r^3 - 2*e*r^3 + e^2*r^3)*((e*(-1 + r) - r)*(-cp + bl*r) + bm*((-2 + r)*r + e*(-2 + 6*r - 3*r^2) + e^2*(1 - 3*r + 2*r^2))) < 0	cp*(e + r^3 - 2*e*r^3 + e^2*r^3) + bm*(-1 + e)*(e + r^3 - 3*e*r^3 + 2*e^2*r^3) < r*(bl*(e + r^3 - 2*e*r^3 + e^2*r^3) + cm*(-1 + e)*(e + r^3 - 3*e*r^3 + 2*e^2*r^3))	(0.5*bg*r)/a + 0.5*bl*r > cp + ((-1 + e)*(bm + cm*(-1 + e - e*r) + bm*e*(-1 + r^2)))/(1 + e*(-1 + r))	bg*r*(1.*e*(1. - 1.*r)^2 + (1.4999999999999998 - 0.4999999999999999*r)*r) + a*(cp*(-1.9999999999999996*e*(1. - 1.*r)^2 + (-2.9999999999999996 + 0.9999999999999998*r)*r) + r*(1.*bl*e*(1. - 1.*r)^2 + 1.*cm*e^2*(1. - 1.*r)^2 + bl*(1.4999999999999998 - 0.4999999999999999*r)*r + cm*(-1.4999999999999998 + 0.4999999999999999*r)*r + cm*e*(-0.9999999999999998 + 3.499999999999999*r - 1.4999999999999998*r^2…	bg*r*(1.*e*(1. - 1.*r)^2 + (1.4999999999999998 - 0.4999999999999999*r)*r) + a*(cp*(-1.9999999999999996*e*(1. - 1.*r)^2 + (-2.9999999999999996 + 0.9999999999999998*r)*r) + r*(1.*bl*e*(1. - 1.*r)^2 + 1.*cm*e^2*(1. - 1.*r)^2 + bl*(1.4999999999999998 - 0.4999999999999999*r)*r + cm*(-1.4999999999999998 + 0.4999999999999999*r)*r + cm*e*(-0.9999999999999998 + 3.499999999999999*r - 1.4999999999999998*r^2…	bg*r*((1. - 1.*r)*r + e*(1. - 1.*r + 1.*r^2)) + a*(bm*e*(2. - 2.*r + e*(-2. + 2.*r)) + cp*(r*(-2. + 2.*r) + e*(-2. + 2.*r - 2.*r^2)) + bl*r*((1. - 1.*r)*r + e*(1. - 1.*r + 1.*r^2))) > 0	bm + ((0.5*bg)/a + 0.5*bl + cm*(-1 + e))*r > cp + bm*e	(0.5*bg*r)/a + 0.5*bl*r > cp + ((bm - cm)*(-1 + e)*(-r^2 + e*(-1 + 2*r^2)))/(-r^2 + e*(-1 + r^2))	bm + ((0.5*bg)/a + 0.5*bl + cm*(-1 + e))*r > cp + bm*e
	Shun Global	('M', 'c')	bg*r > a*cp	a*cm*(-1 + e)*(-1 + r) + bg*r > a*cp	cm*(-1 + e) + cp*e + (bg*(1 + e*(-2 + r) - r)*r)/a < bm*(-1 + e)*r	cm*(-1 + e) + cp*e + (bg*(1 + e*(-2 + r) - r)*r)/a < bm*(-1 + e)*r	a*cm*(-1 + e)*(-1 + r) + bg*r > a*cp	bg*r > a*(cp + cm*(-1 + e) + bm*r - bm*e*r)	bg*r*(-1 + e + e^2*(-1 + r) - e*r) + a*(cp*(1 + e*(-1 + r) - e^2*(-1 + r)) - bm*(-1 + e)*(1 + e*(-1 + r))*r - cm*(-1 + e)*(-2 - 3*e^2*(-1 + r)^2 + e^3*(-1 + r)^2 + r + e*(3 - 4*r + r^2))) < 0	(bl + (bg*(-1 + e))/a)*r > cp*e	(bl + bm*(-1 + e))*r > cp*e + (bg*(-1 + e)*r*(-1 - r + r^2))/a + cm*(-1 + e)*(r + r^2 - r^3 + e*(-1 + r)^2*(1 + r))	cp*e + (bg*(-1 + e)*(-2 + r)*r)/a + cm*(-1 + e + r - e*r) < bl*r	cm*(-1 + e) + cp*e + (bg*(-1 + e)*(-2 + r)*r)/a < (bl + bm*(-1 + e))*r	cm*(-1 + e)*e*(-1 + r) + (bl + (bg*(-1 + e))/a)*r > cp*e	(bl + (bg*(-1 + e))/a + bm*(-1 + e)*e)*r > (cp + cm*(-1 + e))*e	a*((bm*(-1 + e)*e*(1 + e*(-1 + r)) + bl*(1 + e*(-1 + r) - e^2*(-1 + r)))*r + cp*e*(-1 + e + e^2*(-1 + r) - e*r) + cm*(-1 + e)*e*(-2 - 3*e^2*(-1 + r)^2 + e^3*(-1 + r)^2 + r + e*(3 - 4*r + r^2))) > bg*(-1 + e)*r*(-1 + e + e^2*(-1 + r) - e*r)	bg*r < a*cp	bg*r*(1 + r - r^2) < a*(cp - bm*r + cm*(r + r^2 - r^3 + e*(-1 + r)^2*(1 + r)))	bg*(-2 + r)*r + a*(cm + cp - bm*r) > 0	bg*(-2 + r)*r + a*(cm + cp - bm*r) > 0	bg*r*(1 + r - r^2) < a*(cp - bm*r + cm*(r + r^2 - r^3 + e*(-1 + r)^2*(1 + r)))	a*(cp + e*(cm - bm*r)) > bg*r	bg*r*(-1 - r + r^2)*(-1 + e*r^2) + a*(bm*r - bm*e*r^3 + cp*(-1 + e*r^2) + cm*(e^2*(-1 + r)^2*(1 + r) + r*(-1 - r + r^2) + e*(-2 + 2*r + 3*r^2 - 2*r^3))) < 0	0	bm*r < cm	a*(cm + (-bm + cp)*r) > bg*r	a*(cm + (-bm + cp)*r) > bg*r	bm*r < cm	bm*r < cm	cm*(-2 + 3*e + e^2*(-3 + r) - e^3*(-1 + r)) + bm*(2 - 3*e + 2*e^2)*r < 0	a*bl > bg	bg*r*(1 + r - r^2) < a*(r*(bl - bm + cp - bl*r) + cm*(r + r^2 - r^3 + e*(-1 + r)^2*(1 + r)))	bg*(-2 + r)*r + a*cm*(1 + (-1 + e)*r - (-1 + e)*r^2 + (-1 + e)*r^3) + a*r*(cp - cp*r + bl*(1 - r + r^2) - bm*(e + r - e*r - r^2 + e*r^2)) > 0	bg*(-2 + r)*r + a*(cm + r*(bl - bm + cp - bl*r)) > 0	a*cm*e + a*(bl - bm*e)*r > bg*r	a*cm*e + a*(bl - bm*e)*r > bg*r	a*cm*e*(-2 + 3*e + e^2*(-3 + r) - e^3*(-1 + r)) + bg*(1 - e + e^2)*r < a*(bm*e*(-2 + 3*e - 2*e^2) + bl*(1 - e + e^2))*r	bg*(-0.5 + 1.*e)*r + a*(-1.*cp*e + 0.5*bl*r) > 0	-1.*cp*e + 0.5*bl*r - 0.5*bm*r + (bg*(-0.5 + e)*r)/a + 0.5*bm*e*r + cm*(e + e^2*(-1. + r) + 0.5*r - 1.5*e*r) > 0	bg*r*(-1.5 + e*(2. - 1.*r) + 1.*r) + a*(-1.*cp*e + 0.5*bl*r - 0.5*bm*r + 0.5*bm*e*r + cm*(1. - 1.*e - 0.5*r + 0.5*e*r)) > 0	bg*r*(-1.5 + e*(2. - 1.*r) + 1.*r) + a*(cm*(1. - 1.*e) - 1.*cp*e + 0.5*bl*r - 1.*bm*r + 1.*bm*e*r) > 0	0.5*bl*r + (bg*r*(-0.5 - 1.*r + r^2 + e*(1 + r - 1.*r^2)))/a + cm*(r^2 - 1.*r^3 + e^2*(-1. + r + r^2 - 1.*r^3) + e*(1 - 1.*r - 2.*r^2 + 2.*r^3)) > 1.*cp*e	bg*(-0.5 + 1.*e)*r + a*(-1.*cp*e + cm*(1. - 1.*e)*e + 0.5*bl*r - 1.*bm*e*r + 1.*bm*e^2*r) > 0	(0. + bg*r*(0.5 + r - 2.*r^2 - 1.5*r^3 + 3.*r^4 - 1.*r^5 + e^2*(1.5 + 0.5*r - 6.*r^2 + 2.*r^3 + 0.5*r^4 - 5.*r^5 + 8.*r^6 - 3.*r^7) + e^4*(r^2 - 3.*r^4 + r^5 + 2.*r^6 - 1.*r^7) + e*(-1.5 - 1.5*r + 6.*r^2 + 1.*r^3 - 6.*r^4 + 4.5*r^5 - 3.*r^6 + r^7) + e^3*(-1. + 1.5*r^2 - 1.5*r^3 + 5.5*r^4 + 0.5*r^5 - 7.*r^6 + 3.*r^7)) + a*(cp*e*(1 - 2.*r^2 + r^3 + e^3*r^2*(-1. + r + r^2 - 1.*r^3) + e*(-1. + r + 2.…
		('M', 'g')	bg*r > a*(cm + cp + bm*(-1 + e) - cm*e)	bg*r > a*(cp + bm*(-1 + e) + cm*r - cm*e*r)	cm*(-1 + e)^2 + (bg*r*(-1 - e*(-2 + r) + r))/a > cp*e + bm*(-1 + e)*(e - r)	cm*(-1 + e)^2 + (bg*r*(-1 - e*(-2 + r) + r))/a > cp*e + bm*(-1 + e)*(e - r)	bg*r > a*(cp + bm*(-1 + e) + cm*r - cm*e*r)	a*(-cp + bm*(-1 + e)*(-1 + r) + cm*(1 - 3*e + 2*e^2)*(-1 + r)^2) + bg*r > 0	bg*r*(-1 + e + e^2*(-1 + r) - e*r) + a*(cp*(1 + e*(-1 + r) - e^2*(-1 + r)) - bm*(-1 + e)*(1 + e^2 + e*(-1 + r))*(-1 + r) - cm*(-1 + e)*(-1 + r)*(2 + 2*e^4*(-1 + r)^2 - r + e^3*(-6 + 11*r - 5*r^2) - e*(6 - 6*r + r^2) + e^2*(8 - 13*r + 4*r^2))) < 0	a*cm*(-1 + e)*e + a*bl*r + bg*(-1 + e)*r*(2 - 2*r + r^2) > a*cp*e + a*bm*(-1 + e)*(-1 + e + r)	bl*r > bm*(-1 + e)^2 + cp*e + (bg*(-1 + e)*(-2 + r)*r)/a + cm*(-1 + e)^2*(-2 + r)*r	bl*r + cm*(-1 + e)*(-1 + e + r) + (bg*(-1 + e)*r*(3 - 3*r + r^2))/a > cp*e + bm*(-1 + e)*(-1 + e + r)	cm*(-1 + e)^2 + bl*r > bm*(-1 + e)^2 + cp*e + (bg*(-1 + e)*(-2 + r)*r)/a	r*(bl + (bg*(-1 + e)*(2 - 2*r + r^2))/a + cm*(-1 + e)*(-(-1 + r)^2 + e*(2 - 2*r + r^2))) > cp*e + bm*(-1 + e)*(-1 + e + r)	bm*(-1 + e)^2 + (bg + cp)*e < cm*(-1 + e)^2 + bg*e + bl*r + (bg*(-1 + e)*r*(2 - 2*r + r^2))/a + ((-1 + e)*(bm*r*((-1 - r + r^2)*(1 - r + r^2)^2 - 2*e^3*r*(-1 + 4*r - 8*r^2 + 9*r^3 - 6*r^4 + 2*r^5) + e^2*r*(-4 + 15*r - 30*r^2 + 35*r^3 - 24*r^4 + 8*r^5) + e*(1 - 6*r^2 + 17*r^3 - 21*r^4 + 15*r^5 - 5*r^6)) + cm*(2*e^3*r*(1 - r + r^2)^2*(1 - 3*r + 2*r^2) - (1 - r + r^2)^2*(-1 + r - 2*r^2 + r^3) + e^2*…	bg + cp + cp*(-1 + e) + (bm - cm)*(-1 + e)^2 + (bg*(-1 + e)*(a - r*(2 - 2*r + r^2)))/a + ((-1 + e)*(bm*r*(1 - 2*r + 4*r^2 - 3*r^3 + r^4 + 2*e^2*(-1 + r)^2*(1 - r + r^2) + e*(-2 + 7*r - 12*r^2 + 9*r^3 - 3*r^4)) - (cm*(-1 + 5*r - 18*r^2 + 42*r^3 - 74*r^4 + 96*r^5 - 92*r^6 + 63*r^7 - 29*r^8 + 8*r^9 - r^10 + 2*e^5*(-1 + r)^4*(1 - r + r^2)^3 - e^4*(-1 + r)^3*(1 - r + r^2)^2*(-6 + 18*r - 22*r^2 + 9*r^3…	a*(cp - cm*e + bm*(-1 + e + r)) > bg*r*(2 - 2*r + r^2)	bg*(-2 + r)*r + a*(cp + bm*(-1 + e) + cm*(-1 + e)*(-2 + r)*r) > 0	a*(cm + cp + bm*(-1 + e) - cm*e) > bg*r*(3 - 3*r + r^2)	a*(cm + cp + bm*(-1 + e) - cm*e) + bg*(-2 + r)*r > 0	bg*(-2 + r)*r + a*(cp + bm*(-1 + e) + cm*(-1 + e)*(-2 + r)*r) > 0	bg + cp*(-1 + e) + (bm - cm)*(-1 + e)^2 + (bg*(-1 + e)*(a - r*(2 - 2*r + r^2)))/a < bg*e + ((-1 + e)*(bm*r*((-1 - r + r^2)*(1 - r + r^2)^2 - 2*e^3*r*(-1 + 4*r - 8*r^2 + 9*r^3 - 6*r^4 + 2*r^5) + e^2*r*(-4 + 15*r - 30*r^2 + 35*r^3 - 24*r^4 + 8*r^5) + e*(1 - 6*r^2 + 17*r^3 - 21*r^4 + 15*r^5 - 5*r^6)) + cm*(2*e^3*r*(1 - r + r^2)^2*(1 - 3*r + 2*r^2) - (1 - r + r^2)^2*(-1 + r - 2*r^2 + r^3) + e^2*(2 - …	bg*(-2 + r)*r*(1 + 2*e^2*(-1 + r)^2*r - 2*r^2 + r^3 + e*r*(-2 + 6*r - 3*r^2)) + a*(cp*(1 + 2*e^2*(-1 + r)^2*r - 2*r^2 + r^3 + e*r*(-2 + 6*r - 3*r^2)) + bm*(-1 + e)*(1 + 2*e^2*(-1 + r)^2*r - 2*r^2 + r^3 + e*r*(-2 + 6*r - 3*r^2)) + cm*(-1 + e)*((-2 + r)^2*(-1 + r)*r + 2*e^2*(-1 + r)^2*(1 - 3*r + r^2) + e*(-2 + 12*r - 23*r^2 + 15*r^3 - 3*r^4))) > 0	bm*r > cm	0	a*(cm - cm*e + (cp - bm*(-1 + e)*(-2 + r))*r) > bg*r	a*(cm - cm*e + (cp - bm*(-1 + e)*(-2 + r))*r) > bg*r	0	3*e < 1 + 2*e^2	bm*r + cm*(-2 - 2*e*(-1 + r) + 2*e^2*(-1 + r) + r) < 0	a*(cp - cm*e - cp*r + bl*r^2 + bm*(-1 + e + r)) > bg*r*(2 - 2*r + r^2)	bg*(-2 + r)*r + a*(cp + bm*(-1 + e) + cm*(-1 + e)*(-2 + r)*r) > 0	a*(cp - cp*r^2 + bl*r^3 - bm*(-1 + e)*(-1 + r^3) + cm*(-1 + e)*(-1 + r^3)) > bg*r*(3 - 3*r + r^2)	a*(cm + cp + bm*(-1 + e) - cm*e) + bg*(-2 + r)*r > 0	a*(cp - cp*r - bm*(-1 + e)*(-1 + r^2) + r*(bl*r - cm*(-1 + e)*(2 - 3*r + r^2))) > bg*r*(2 - 2*r + r^2)	bg + cp*(-1 + e) + (bm - cm)*(-1 + e)^2 + bl*(-1 + e)*r^2 + (bg*(-1 + e)*(a - r*(2 - 2*r + r^2)))/a < bg*e + cp*(-1 + e)*r + ((-1 + e)*(bm*r*((-1 - r + r^2)*(1 - r + r^2)^2 - 2*e^3*r*(-1 + 4*r - 8*r^2 + 9*r^3 - 6*r^4 + 2*r^5) + e^2*r*(-4 + 15*r - 30*r^2 + 35*r^3 - 24*r^4 + 8*r^5) + e*(1 - 6*r^2 + 17*r^3 - 21*r^4 + 15*r^5 - 5*r^6)) + cm*(2*e^3*r*(1 - r + r^2)^2*(1 - 3*r + 2*r^2) - (1 - r + r^2)^2*…	bg + cp*(-1 + e) + (bm - cm)*(-1 + e)^2 + bl*(-1 + e)*r^2 + (bg*(-1 + e)*(a - r*(2 - 2*r + r^2)))/a < bg*e + cp*(-1 + e)*r + ((-1 + e)^2*(bm*r^2*(-1 + 3*r - 4*r^2 - 2*r^3 + 11*r^4 - 16*r^5 + 12*r^6 - 5*r^7 + r^8 + 4*e^4*r*(-1 + 5*r - 13*r^2 + 20*r^3 - 20*r^4 + 13*r^5 - 5*r^6 + r^7) - 2*e^3*r*(-4 + 24*r - 68*r^2 + 111*r^3 - 116*r^4 + 77*r^5 - 30*r^6 + 6*r^7) + e*(2 - 7*r + 2*r^2 + 35*r^3 - 84*r^4 …	bg*(-0.5 + 1.*e)*r + a*(-1.*cp*e + cm*e*(-1. + 1.*e) + bm*(-0.5 - 1.*e^2 + e*(1.5 - 0.5*r) + 0.5*r) + 0.5*bl*r) > 0	bg*(-0.5 + 1.*e)*r + a*(-1.*cp*e + bm*(-0.5 + 1.5*e - 1.*e^2) + 0.5*bl*r + cm*(0.5 - 1.5*e + 1.*e^2)*r) > 0	bg*r*(-1.5 + e*(2. - 1.*r) + 1.*r) + a*(-1.*cp*e + bm*(-0.5 + 1.5*e - 1.*e^2) + 0.5*bl*r + cm*(1. - 2.*e + 1.*e^2 - 0.5*r + 0.5*e*r)) > 0	cm - 2.*cm*e - 1.*cp*e + cm*e^2 + bm*(-0.5 - 1.*e^2 + e*(1.5 + 0.5*r) - 0.5*r) + 0.5*bl*r + (bg*r*(-1.5 + e*(2. - 1.*r) + r))/a > 0	bm*(-0.5 - 1.*e^2 + e*(1.5 - 0.5*r) + 0.5*r) + 0.5*bl*r + (bg*r*(-0.5 - 1.*r + r^2 + e*(1 + r - 1.*r^2)))/a + cm*r*(r - 1.*r^2 + e^2*(1 + r - 1.*r^2) + e*(-1. - 2.*r + 2.*r^2)) > 1.*cp*e	bg*(-0.5 + 1.*e)*r + a*(-1.*cp*e + 0.5*bl*r + bm*(-0.5 + e*(1.5 - 1.5*r) + 0.5*r + e^2*(-1. + 1.*r)) + cm*(2.0000000000000004*e^3*(1. - 1.*r)^2 + (0.5 - 0.5*r)*r + e^2*(-3. + 7.*r - 4.*r^2) + e*(1. - 3.5*r + 2.5*r^2))) > 0	0. + cp + cp*(-1 + e) + (bm - cm)*(-1 + e)^2 - 0.5*bl*r + (bg*r*(0.5 + r - 1.*r^2 + e*(-1. - 1.*r + r^2)))/a - (4.*(-1. + e)*(bm*(0.25 + 0.25*r - 0.625*r^2 - 0.375*r^3 + 0.5*r^4 + 0.125*r^5 - 0.125*r^6 + e^2*(0.25 + 0.5*r - 1.125*r^2 - 0.75*r^3 + 1.25*r^4 + 0.25*r^5 - 0.375*r^6) + e*(-0.25 - 0.5*r + 1.125*r^2 + 1.5*r^3 - 1.5*r^4 - 0.625*r^5 + 0.5*r^6)) + cm*(-0.5 + 0.25*r + 1.75*r^2 - 2.5*r^3 - 1…
		('M', 'l')	bg*(2 + e*(-1 + r) - r)*r > a*(cm + cp - cm*e + bm*(-1 + e)*r)	bg*(2 + e*(-1 + r) - r)*r > a*(cp + (-1 + e)*r*(bm + cm*(-2 + e + r - e*r)))	bg*r > a*cp	bg*r > a*cp	bg*(2 + e*(-1 + r) - r)*r > a*(cp + (-1 + e)*r*(bm + cm*(-2 + e + r - e*r)))	bg*r*(e + r^2 - e*r^2) > a*(cp*(e + r^2 - e*r^2) - bm*(-1 + e)*r*(-e - r^2 + 2*e*r^2) + cm*(-1 + e)*(-r^3 + e*(-1 + 2*r^3)))	bg*r*(e + r^2 - e*r^2) + a*cp*(-r^2 + e*(-1 + r^2)) + a*(bm - cm)*(-1 + e)*r*(-r^2 + e*(-1 + 2*r^2)) > 0	bm + cm*(-1 + e) + bl*r + (bg*(-1 + e)*(-1 + r)*r)/a > cp + bm*e	bl*r + (-1 + e)*(-1 + r)*(bm + cm*r*(-1 + e + r - e*r)) > cp + (bg*(-1 + e)*(-1 + r)^2*r)/a	cp + (-1 + e)*(bm - cm*r) < bl*r	bm*(-1 + e)*(-1 + r) + bl*r > cp	(bl + (bg*(-1 + e)*(-1 + r))/a)*r > cp + (-1 + e)*(bm + cm*r*(-2 + e + r - e*r))	(-((-2 + r)*r) + e*(1 - 3*r + 2*r^2))*((e*(-1 + r) - r)*(cp - bl*r) + bm*(-1 + e)*(-r + e*(-1 + r + r^2))) > cm*(-1 + e)*(r^2*(-1 - r + r^2) + e*r*(-2 + 2*r + 5*r^2 - 4*r^3) + e^2*(-1 + 3*r - 6*r^3 + 4*r^4))	cp*(-r^2 + e*(-1 + r^2)) + bm*(-1 + e)*(-r^2 + e*(-1 + r^2 + r^3)) + r*(bl*(e + r^2 - e*r^2) - cm*(-1 + e)*(-r^2 + e*(-1 + 2*r^2))) > 0	a*(-cm + bm*r) > bg*(-1 + r)*r	bg + a*cm*e > a*cm	0	0	bg + a*cm*e > a*cm	bm*r*(e + r^2 - 2*e*r^2) + cm*e*(-1 + 2*r^3) > cm*r^3	0	bg*r > a*(cm + (-bm + cp)*r)	bg > a*(cm + cp - cm*e + bm*(-1 + e)*r)	0	0	bg > a*(cm + cp - cm*e + bm*(-1 + e)*r)	bg*r^3*(e + r^2 - e*r^2) + a*r*(-(cp*r^3) + cp*e*r*(-1 + r^2) + bm*(e + r^2 - 2*e*r^2)) + a*cm*(-r^3 + e*(-1 + 2*r^3)) > 0	bg*r*(e + r^4 - 2*e*r^4 + e^2*r^4) > a*(cp*(e + r^4 - 2*e*r^4 + e^2*r^4) + (bm - cm)*(-1 + e)*r*(e + r^4 - 3*e*r^4 + 2*e^2*r^4))	bg*(-1 + r)*r + a*(cm + (-2 + r)*r*(-cp + bl*r) + bm*r*(-3 + 3*r - r^2 + e*(2 - 3*r + r^2))) < 0	bg + a*(-cp + bm*(-1 + e)*(-1 + r) + bl*r + cm*(-1 + e + r - e*r)) > bg*r	bm + (bl + cm*(-1 + e))*r > cp + bm*e	bm*(-1 + e)*(-1 + r) + bl*r > cp	bg + a*(bm*(-1 + e)*(-2 + r) + (-2 + r)*(cp - bl*r) - cm*(-1 + e)*(-1 - r + r^2)) > bg*r	cm*(-(r^3*(-2 + r^2)) + 2*e^3*r^2*(1 - r - 2*r^2 + 2*r^3) + e*r*(1 + 2*r - 7*r^2 - 2*r^3 + 5*r^4) - e^2*(-1 + r + 5*r^2 - 7*r^3 - 6*r^4 + 8*r^5)) < r*(2*e^2*(-1 + r)*r^2 + r*(-1 - r + r^2) + e*(-1 + r + 3*r^2 - 3*r^3))*((e*(-1 + r) - r)*(-cp + bl*r) + bm*(e^2*(-1 + r)^2 + (-2 + r)*r + e*(-2 + 5*r - 2*r^2)))	bl*r*(e + r^3 - 2*e*r^3 + e^2*r^3) + cm*(-1 + e)*r*(e + r^3 - 3*e*r^3 + 2*e^2*r^3) > cp*(e + r^3 - 2*e*r^3 + e^2*r^3) + bm*(-1 + e)*(r^3 + e^2*r^3*(1 + r) - e*(-1 + 2*r^3 + r^4))	(-1. + e)*(cm + bm*(-0.5 - 0.5*r)) + 0.5*bl*r + (bg*(0.5 + (-1 + e)*(-1 + r))*r)/a > cp	0.5*bl*r + (bg*(0.5 + (-1 + e)*(-1 + r))*r)/a > cp + (-1 + e)*(0.5*bm + cm*r*(-1.5 + e + r - e*r))	(0.5*bg*r)/a + 0.5*bl*r > cp + 0.5*(-1. + e)*(bm - 1.*cm*r)	0.5*bm*(-1. + e)*(-1. + r) + (0.5*bg*r)/a + 0.5*bl*r > cp	0.5*bl*r > cp + (bg*(-0.5 + (-1 + e)*(-1 + r)^2)*r)/a + (-1 + e)*(cm*(-1 + (-1 + e)*(-1 + r)^2)*r + 0.5*bm*(1 + r))	(0.5*bg*r)/a + 0.5*bl*r > cp + (1.5*(-1. + e)*(cm*(r^2*(0.3333333333333333 + 0.6666666666666666*r - 0.3333333333333333*r^2) + e*r*(1. - 0.3333333333333333*r - 2.6666666666666665*r^2 + 1.3333333333333333*r^3) + e^2*(0.6666666666666666 - 1.3333333333333333*r - 0.6666666666666666*r^2 + 2.6666666666666665*r^3 - 1.3333333333333333*r^4)) + bm*(r^2*(-0.5 - 0.3333333333333333*r + 0.16666666666666666*r^2)…	(0.5*bg*r)/a + 0.5*bl*r + (-1. + e)*(bm*(-0.5 - 0.5*r) + cm*r) > cp
		('M', 'd')	bg*(2 + e*(-1 + r) - r)*r > a*(cm + cp - cm*e + bm*(-1 + e)*r)	bg*(2 + e*(-1 + r) - r)*r > a*(cp + (-1 + e)*r*(bm + cm*(-2 + e + r - e*r)))	bg*r > a*cp	bg*r > a*cp	bg*(2 + e*(-1 + r) - r)*r > a*(cp + (-1 + e)*r*(bm + cm*(-2 + e + r - e*r)))	bg*r*(e + r - e*r) > a*(cp*(e + r - e*r) - bm*(-1 + e)*r*(-e - r + 2*e*r) + cm*(-1 + e)*(-r^2 + e*(-1 + 2*r^2)))	a*cp*(e*(-1 + r) - r) + bg*r*(e + r - e*r) + a*(bm - cm)*(-1 + e)*r*(-r + e*(-1 + 2*r)) > 0	cm*(-1 + e) + (bl + bm - bm*e + (bg*(-1 + e)*(-1 + r))/a)*r > cp	bl*r > cp + (bg*(-1 + e)*(-1 + r)^2*r)/a + cm*(-1 + e)^2*(-1 + r)^2*r	cp + (bm - cm)*(-1 + e)*r < bl*r	bl*r > cp	r*(bl + (bg*(-1 + e)*(-1 + r))/a - (-1 + e)*(bm + cm*(-2 + e + r - e*r))) > cp	cp*e*(-1 + r) + bl*r*(e + r - e*r) + bm*(-1 + e)*r*(-r + e*(-1 + 2*r)) > cp*r + cm*(-1 + e)*(-r^2 + e*(-1 + 2*r^2))	cp*e*(-1 + r) + bl*r*(e + r - e*r) + (bm - cm)*(-1 + e)*r*(-r + e*(-1 + 2*r)) > cp*r	a*(-cm + bm*r) > bg*(-1 + r)*r	bg + a*cm*e > a*cm	0	0	bg + a*cm*e > a*cm	bm*r*(e + r - 2*e*r) + cm*e*(-1 + 2*r^2) > cm*r^2	0	bg*r > a*(cm + (-bm + cp)*r)	bg > a*(cm + cp - cm*e + bm*(-1 + e)*r)	0	0	bg > a*(cm + cp - cm*e + bm*(-1 + e)*r)	bg*r^2*(e + r - e*r) + a*r*(cp*e*(-1 + r) - cp*r + bm*(e + r - 2*e*r)) + a*cm*(-r^2 + e*(-1 + 2*r^2)) > 0	bg*r*(e + r^2 - 2*e*r^2 + e^2*r^2) > a*(cp*(e + r^2 - 2*e*r^2 + e^2*r^2) + (bm - cm)*(-1 + e)*r*(e + r^2 - 3*e*r^2 + 2*e^2*r^2))	a*r*(bm - cp + bl*r) > a*cm + bg*(-1 + r)*r	bg + a*cm*e > a*cm	(bl - (bm - cm)*(-1 + e))*r > cp	0	bg + a*(-cp + cm*(-1 + e) + (bl + bm - bm*e)*r) > bg*r	(e*(-1 + r) - r)*r*(cp - bl*r) + bm*r*(e + r - 2*e*r) + cm*e*(-1 + 2*r^2) > cm*r^2	bl*r*(e + r^2 - 2*e*r^2 + e^2*r^2) > cp*(e + r^2 - 2*e*r^2 + e^2*r^2) + (bm - cm)*(-1 + e)*r*(e + r^2 - 3*e*r^2 + 2*e^2*r^2)	0.5*bl*r + (bg*(0.5 + (-1 + e)*(-1 + r))*r)/a + (-1 + e)*(cm - bm*r) > cp	(0.5*bl + (-1. + e)*(-0.5*bm + cm*(1.5 + e*(-1. + r) - 1.*r)) + (bg*(0.5 + (-1 + e)*(-1 + r)))/a)*r > cp	(0.5*bg*r)/a + 0.5*bl*r > cp + 0.5*(bm - 1.*cm)*(-1. + e)*r	(0.5*bg*r)/a + 0.5*bl*r > cp	0.5*bl*r > cp + (-1 + e)*(bm + cm*(-1 + (-1 + e)*(-1 + r)^2))*r + (bg*(-0.5 + (-1 + e)*(-1 + r)^2)*r)/a	(0.5*bg*r)/a + 0.5*bl*r + ((-1 + e)*(-(cm*r^2) + bm*r*(e + r - 2*e*r) + cm*e*(-1 + 2*r^2)))/(e*(-1 + r) - r) > cp	(0.5*bg*r)/a + 0.5*bl*r > cp + ((bm - cm)*(-1 + e)*r*(e + r - 2*e*r - r^2 + 2*e*r^2))/(e + r - e*r - r^2 + e*r^2)
		('M', 'p')	bg*r > a*(cm + cp + bm*(-1 + e) - cm*e)	bg*r > a*(cp + bm*(-1 + e) + cm*r - cm*e*r)	cm*(-1 + e)^2 + (bg*r*(-1 - e*(-2 + r) + r))/a > cp*e + bm*(-1 + e)*(e - r)	cm*(-1 + e)^2 + (bg*r*(-1 - e*(-2 + r) + r))/a > cp*e + bm*(-1 + e)*(e - r)	bg*r > a*(cp + bm*(-1 + e) + cm*r - cm*e*r)	a*(-cp + bm*(-1 + e)*(-1 + r) + cm*(1 - 3*e + 2*e^2)*(-1 + r)^2) + bg*r > 0	bg*r*(-1 + e + e^2*(-1 + r) - e*r) + a*(cp*(1 + e*(-1 + r) - e^2*(-1 + r)) - bm*(-1 + e)*(1 + e^2 + e*(-1 + r))*(-1 + r) - cm*(-1 + e)*(-1 + r)*(2 + 2*e^4*(-1 + r)^2 - r + e^3*(-6 + 11*r - 5*r^2) - e*(6 - 6*r + r^2) + e^2*(8 - 13*r + 4*r^2))) < 0	cm*(-1 + e)*e + (bl + (bg*(-1 + e))/a)*r > (cp + bm*(-1 + e))*e	r*(bl - cm*(-1 + e)^2*(-1 - r + r^2)) > cp*e + bm*(-1 + e)*(e - r) + (bg*(-1 + e)*r*(-1 - r + r^2))/a	bl*r + cm*(-1 + e)*(-1 + e + r) > cp*e + bm*(-1 + e)*e + (bg*(-1 + e)*(-2 + r)*r)/a	cm*(-1 + e)^2 + bl*r > cp*e + bm*(-1 + e)*(e - r) + (bg*(-1 + e)*(-2 + r)*r)/a	(bl + (bg*(-1 + e))/a + cm*(-1 + e)*e)*r > (cp + bm*(-1 + e))*e	bm*(-1 + e)*e*(-1 + r) + cm*e*(1 - 3*e + 2*e^2)*(-1 + r)^2 + bl*r + (bg*(-1 + e)*r)/a > cp*e	a*(bm*(-1 + e)*e*(1 + e^2 + e*(-1 + r))*(-1 + r) + (cp*e - bl*r)*(-1 + e + e^2*(-1 + r) - e*r) + cm*(-1 + e)*e*(-1 + r)*(2 + 2*e^4*(-1 + r)^2 - r + e^3*(-6 + 11*r - 5*r^2) - e*(6 - 6*r + r^2) + e^2*(8 - 13*r + 4*r^2))) > bg*(-1 + e)*r*(-1 + e + e^2*(-1 + r) - e*r)	a*(cp - cm*e + bm*(-1 + e + r)) > bg*r*(2 - 2*r + r^2)	bg*(-2 + r)*r + a*(cp + bm*(-1 + e) + cm*(-1 + e)*(-2 + r)*r) > 0	a*(cm + cp + bm*(-1 + e) - cm*e) > bg*r*(3 - 3*r + r^2)	a*(cm + cp + bm*(-1 + e) - cm*e) + bg*(-2 + r)*r > 0	bg*(-2 + r)*r + a*(cp + bm*(-1 + e) + cm*(-1 + e)*(-2 + r)*r) > 0	bg + cp*(-1 + e) + (bm - cm)*(-1 + e)^2 + (bg*(-1 + e)*(a - r*(2 - 2*r + r^2)))/a < bg*e + ((-1 + e)*(bm*r*((-1 - r + r^2)*(1 - r + r^2)^2 - 2*e^3*r*(-1 + 4*r - 8*r^2 + 9*r^3 - 6*r^4 + 2*r^5) + e^2*r*(-4 + 15*r - 30*r^2 + 35*r^3 - 24*r^4 + 8*r^5) + e*(1 - 6*r^2 + 17*r^3 - 21*r^4 + 15*r^5 - 5*r^6)) + cm*(2*e^3*r*(1 - r + r^2)^2*(1 - 3*r + 2*r^2) - (1 - r + r^2)^2*(-1 + r - 2*r^2 + r^3) + e^2*(2 - …	bg*(-2 + r)*r*(1 + 2*e^2*(-1 + r)^2*r - 2*r^2 + r^3 + e*r*(-2 + 6*r - 3*r^2)) + a*(cp*(1 + 2*e^2*(-1 + r)^2*r - 2*r^2 + r^3 + e*r*(-2 + 6*r - 3*r^2)) + bm*(-1 + e)*(1 + 2*e^2*(-1 + r)^2*r - 2*r^2 + r^3 + e*r*(-2 + 6*r - 3*r^2)) + cm*(-1 + e)*((-2 + r)^2*(-1 + r)*r + 2*e^2*(-1 + r)^2*(1 - 3*r + r^2) + e*(-2 + 12*r - 23*r^2 + 15*r^3 - 3*r^4))) > 0	bm*r > cm	0	a*(cm - cm*e + (cp - bm*(-1 + e)*(-2 + r))*r) > bg*r	a*(cm - cm*e + (cp - bm*(-1 + e)*(-2 + r))*r) > bg*r	0	3*e < 1 + 2*e^2	bm*r + cm*(-2 - 2*e*(-1 + r) + 2*e^2*(-1 + r) + r) < 0	a*(bl + bm*e)*r > a*cm*e + bg*r	bg*(1 + r - r^2) + a*(-cm - cp + cm*e + bm*(-1 + e)*(-2 + r) + bl*(-1 + r) - cm*r + cm*e*r + cm*r^2 - cm*e*r^2) < 0	bg*(-2 + r)*r + a*(-((cp + bm*(-1 + e))*(-1 + r)*r) + bl*r*(1 - r + r^2) + cm*(-1 + e)*(-1 + r - r^2 + r^3)) > 0	bg*(-2 + r)*r + a*(cm - cm*e + r*(bl + cp - bm*(-1 + e)*(-2 + r) - bl*r)) > 0	a*bl > bg	bg*r < a*(cm*e*(-1 + 2*e)*(-1 + r) + bl*r)	bg*(-1 + e - e^2)*r > a*((bm*(-1 + e)^2*e + bl*(-1 + e - e^2))*r + cm*(-1 + e)^2*e*(-2 - 2*e*(-1 + r) + 2*e^2*(-1 + r) + r))	a*(-1.*cp*e + bm*(1. - 1.*e)*e + cm*e*(-1. + 1.*e) + 0.5*bl*r) + bg*r*(-1.5 + 2.*r - 1.*r^2 + e*(2. - 2.*r + 1.*r^2)) > 0	bm*(e - 1.*e^2 - 0.5*r + 0.5*e*r) + r*(0.5*bl + (bg*(-1.5 + 2.*r - 1.*r^2 + e*(2. - 2.*r + r^2)))/a + cm*(1.5 - 2.*r + r^2 + e*(-3.5 + 4.*r - 2.*r^2) + e^2*(2. - 2.*r + r^2))) > 1.*cp*e	cm*(1 + e^2 + e*(-2. + 0.5*r) - 0.5*r) + 0.5*bl*r + bm*(e - 1.*e^2 - 0.5*r + 0.5*e*r) + (bg*r*(-2.5 + 3.*r - 1.*r^2 + e*(3. - 3.*r + r^2)))/a > 1.*cp*e	cm*(1 - 2.*e + e^2) + 0.5*bl*r + (bg*r*(-1.5 + e*(2. - 1.*r) + r))/a + bm*(e - 1.*e^2 - 1.*r + e*r) > 1.*cp*e	bg*r*(-1.5 + e*(2. - 1.*r) + 1.*r) + a*(-1.*cp*e + bm*(1. - 1.*e)*e + 0.5*bl*r + cm*r*(1. + e^2*(2. - 1.*r) - 1.*r + e*(-3. + 2.*r))) > 0	bg + cp + cp*(-1 + e) + (bm - cm)*(-1 + e)^2 + bg*(-1. + e + (r*(1.5 - 2.*r + r^2 + e*(-2. + 2.*r - 1.*r^2)))/a) + ((-1 + e)*(bm*(1 + (-1 - 2*e + 2*e^2)*r + (7 - 6*e)*e*r^2 + (3 - 14*e + 10*e^2)*r^3 - 2*(2 - 7*e + 4*e^2 + e^3)*r^4 + (3 - 8*e + e^2 + 4*e^3)*r^5 + (-1 + e + 4*e^2 - 4*e^3)*r^6 + e*(1 - 3*e + 2*e^2)*r^7) + cm*(-1 + 2*r - 5*r^2 + 8*r^3 - 10*r^4 + 8*r^5 - 4*r^6 + r^7 - 2*e^3*r*(1 - r +…	(0.4999999999999999 + 1.*e^2*(1. - 1.*r)^2*r - 0.4999999999999999*r^2 + 0.4999999999999999*r^3 + e*r*(-0.9999999999999998 + 1.9999999999999996*r - 1.4999999999999998*r^2))*(bg*r*(-0.7499999999999999 + 2.*r - 1.75*r^2 - 1.*r^3 + 4.*r^4 - 4.25*r^5 + 2.25*r^6 - 0.5*r^7 + 1.*e^5*r*(-2. + 1.*r)*(-1. + 1.*r)^5 + e^4*r*(-5.5 + 34.5*r - 85.*r^2 + 108.5*r^3 - 77.*r^4 + 29.*r^5 - 4.5*r^6) + e^2*(-1.75 + 3.…
		('M', 'm')	bg*r > a*(cm + cp - cm*e + bm*(-1 + e)*r)	a*(cp + cm*r - cm*e*r + bm*(-1 + e)*(-1 + 2*e*(-1 + r)^2 + 3*r - r^2)) < bg*r	a*(-((cm*(-1 + e)^2 - cp*e)*(-1 - 2*(-1 + e)*r + (-1 + e)*r^2)) + bm*(-1 + e)*((-1 + r)^2 + e^2*(-2 + r)*r + e*(-2 + 5*r - 2*r^2))) > bg*r*((-2 + r)*(-1 + r)^3 + e^2*r*(-6 + 9*r - 5*r^2 + r^3) + e*(-3 + 13*r - 18*r^2 + 10*r^3 - 2*r^4))	a*((cm*(-1 + e)^2 - cp*e)*(1 + (-1 + e)*r) - bm*(-1 + e)*(-1 + e*(2 - 3*r) + r + e^2*r)) > bg*r*((-1 + r)^2 - 2*e*(-1 + r)^2 + e^2*(-2 + r)*r)	a*(cp + cm*r - cm*e*r + bm*(-1 + e)*(-1 + 2*e*(-1 + r)^2 + 3*r - r^2)) < bg*r	bg*r > a*cp	bg*r*(-1 + e + e^2*(-1 + r) - e*r) + a*(cp + cp*e*(-1 + r) - cp*e^2*(-1 + r) - cm*(-1 + e)*(1 + e^2*(2 - 3*r) + e*(-2 + r) + e^3*(-1 + r))*(-1 + r) + bm*e^2*(-1 + e + r - e*r)) < 0	cm*(-1 + e)*e + (bl + (bg*(-1 + e))/a - bm*(-1 + e)*e)*r > cp*e	bl*r > cp*e + (bg*(-1 + e)*(-2 + r)*r)/a + cm*(-1 + e)^2*(-2 + r)*r + (bm*(-1 + e)*(2*e^3*(-1 + r)^2*r + r*(-3 + 5*r - 2*r^2) + e^2*(2 - 10*r + 16*r^2 - 7*r^3) + e*(-1 + 10*r - 17*r^2 + 7*r^3)))/(1 + 2*e^2*(-1 + r)^2*r - 2*r^2 + r^3 + e*r*(-2 + 6*r - 3*r^2))	a*((1 + e*(-1 + r)*r)*(-(cp*e) + bl*r + cm*(-1 + e)*(-1 + e + r)) - bm*(-1 + e)*(-(-1 + r)^2 + e^2*(-1 + r)*r + e*(2 - 2*r + r^3))) > bg*(-1 + e)*(-2 + r)*r*(1 + e*(-1 + r)*r)	a*((cm*(-1 + e)^2 - cp*e + bl*r)*(1 + (-1 + e)*r) - bm*(-1 + e)*(-1 + e*(2 - 3*r) + r + e^2*r)) > bg*(-1 + e)*(-2 + r)*r*(1 + (-1 + e)*r)	e*(cp + bm*(-1 + e)*(-1 + 2*e*(-1 + r)^2 + 3*r - r^2)) < (bl + (bg*(-1 + e))/a + cm*(-1 + e)*e)*r	(bl + (bg*(-1 + e))/a)*r > cp*e	a*(bm*e^3 - bm*e^4 + cm*(-1 + e)*e*(1 + e^2*(2 - 3*r) + e*(-2 + r) + e^3*(-1 + r))*(-1 + r) + bl*r - bl*e*r + bl*e^2*r - bm*e^3*r + bm*e^4*r + bl*e*r^2 - bl*e^2*r^2 + cp*e*(-1 + e + e^2*(-1 + r) - e*r)) > bg*(-1 + e)*r*(-1 + e + e^2*(-1 + r) - e*r)	a*(cp - cm*e + bm*e*r) > bg*r	a*(-(cp*(1 + 2*e^2*(-1 + r)^2*r - 2*r^2 + r^3 + e*r*(-2 + 6*r - 3*r^2))) - cm*(-1 + e)*(-2 + r)*r*(1 + 2*e^2*(-1 + r)^2*r - 2*r^2 + r^3 + e*r*(-2 + 6*r - 3*r^2)) + bm*(-2*e^3*(-1 + r)^2*r + r*(3 - 5*r + 2*r^2) + e*(1 - 10*r + 17*r^2 - 7*r^3) + e^2*(-2 + 10*r - 16*r^2 + 7*r^3))) < bg*(-2 + r)*r*(1 + 2*e^2*(-1 + r)^2*r - 2*r^2 + r^3 + e*r*(-2 + 6*r - 3*r^2))	a*((cm + cp - cm*e)*(-1 - 2*(-1 + e)*r + (-1 + e)*r^2) + bm*((-1 + r)^2 + e^2*(-2 + r)*r + e*(-2 + 5*r - 2*r^2))) < bg*r*(3 - 3*r + r^2)*(-1 - 2*(-1 + e)*r + (-1 + e)*r^2)	bg*(-2 + r)*r*(1 + (-1 + e)*r) + a*((cm + cp - cm*e)*(1 + (-1 + e)*r) + bm*(-1 + e*(2 - 3*r) + r + e^2*r)) > 0	a*(-(cp*(1 + 2*e^2*(-1 + r)^2*r - 2*r^2 + r^3 + e*r*(-2 + 6*r - 3*r^2))) - cm*(-1 + e)*(-2 + r)*r*(1 + 2*e^2*(-1 + r)^2*r - 2*r^2 + r^3 + e*r*(-2 + 6*r - 3*r^2)) + bm*(-2*e^3*(-1 + r)^2*r + r*(3 - 5*r + 2*r^2) + e*(1 - 10*r + 17*r^2 - 7*r^3) + e^2*(-2 + 10*r - 16*r^2 + 7*r^3))) < bg*(-2 + r)*r*(1 + 2*e^2*(-1 + r)^2*r - 2*r^2 + r^3 + e*r*(-2 + 6*r - 3*r^2))	bg*r < a*cp	bg*(-2 + r)*r*(-(-1 + r)^4 + e^3*(-1 + r)^3*r + e^2*(-1 + 5*r - 12*r^2 + 10*r^3 - 3*r^4) + e*(1 - 8*r + 15*r^2 - 11*r^3 + 3*r^4)) + a*(cp*(-(-1 + r)^4 + e^3*(-1 + r)^3*r + e^2*(-1 + 5*r - 12*r^2 + 10*r^3 - 3*r^4) + e*(1 - 8*r + 15*r^2 - 11*r^3 + 3*r^4)) + bm*(e^4*(-1 + r)^3*r + (-1 + r)^4*r + e*r*(-2 + 12*r - 21*r^2 + 15*r^3 - 4*r^4) + e^2*r*(-1 - 4*r + 17*r^2 - 16*r^3 + 5*r^4) + e^3*(-1 + 4*r - …	bm*r > cm	3*e > 1 + 2*e^2	a*((cm + cp - cm*e)*(-1 - 2*(-1 + e)*r + (-1 + e)*r^2) + bm*((-1 + r)^2 + e^2*(-2 + r)*r + e*(-2 + 5*r - 2*r^2))) < bg*r*(3 - 3*r + r^2)*(-1 - 2*(-1 + e)*r + (-1 + e)*r^2)	bg*(-2 + r)*r*(1 + (-1 + e)*r) + a*((cm + cp - cm*e)*(1 + (-1 + e)*r) + bm*(-1 + e*(2 - 3*r) + r + e^2*r)) > 0	3*e > 1 + 2*e^2	0	bm*(r - 2*e*r + e^2*(-1 + 2*r)) < cm*(-1 + e)*(-1 + e + e^2*(-1 + r))	a*(bl + bm*e)*r > a*cm*e + bg*r	a*(-(cp*(1 + 2*e^2*(-1 + r)^2*r - 2*r^2 + r^3 + e*r*(-2 + 6*r - 3*r^2))) - cm*(-1 + e)*(-2 + r)*r*(1 + 2*e^2*(-1 + r)^2*r - 2*r^2 + r^3 + e*r*(-2 + 6*r - 3*r^2)) + bm*(-2*e^3*(-1 + r)^2*r + r*(3 - 5*r + 2*r^2) + e*(1 - 10*r + 17*r^2 - 7*r^3) + e^2*(-2 + 10*r - 16*r^2 + 7*r^3))) < bg*(-2 + r)*r*(1 + 2*e^2*(-1 + r)^2*r - 2*r^2 + r^3 + e*r*(-2 + 6*r - 3*r^2))	bg*(-2 + r)*r*(-1 + r^2 - 2*r^3 + r^4 + e*r*(2 - 5*r + 6*r^2 - 3*r^3) + 2*e^2*r*(-1 + 2*r - 2*r^2 + r^3)) + a*(-(bm*(-1 + r)*(1 - r + r^2 + r^3 - 2*r^4 + 2*r^5 - r^6 + e^2*r*(2 - 7*r + 12*r^2 - 14*r^3 + 10*r^4 - 5*r^5) + 2*e^3*r*(-1 + 2*r - 3*r^2 + 3*r^3 - 2*r^4 + r^5) + e*(-2 + r + 2*r^2 - 7*r^3 + 10*r^4 - 8*r^5 + 4*r^6))) + (-1 + r^2 - 2*r^3 + r^4 + e*r*(2 - 5*r + 6*r^2 - 3*r^3) + 2*e^2*r*(-1 +…	bg*(-2 + r)*r*(1 + (-1 + e)*r) + a*((cm + cp - cm*e)*(1 + (-1 + e)*r) + bm*(-1 + e*(2 - 3*r) + r + e^2*r)) > 0	a*bl*r + a*bm*e*(-1 - 2*e*(-1 + r) + r) > bg*r	a*bl > bg	bg*(1 - e + e^2)*r < a*(cm*(-1 + e)*e*(-1 + e + e^2*(-1 + r)) + bl*(1 - e + e^2)*r + bm*e*(e^2 - r + 2*e*r - 2*e^2*r))	bg*(-0.5 + 1.*e)*r + a*(-1.*cp*e + cm*e*(-1. + 1.*e) + 0.5*bl*r + 1.*bm*e*r - 1.*bm*e^2*r) > 0	bg*(-0.5 + 1.*e)*r + a*(-1.*cp*e + 0.5*bl*r + cm*(0.5 - 1.5*e + 1.*e^2)*r + bm*(-2.0000000000000004*e^3*(1. - 1.*r)^2 + (-1. + 0.5*r)*r + e*(-1. + 5.*r - 2.5*r^2) + e^2*(3. - 8.*r + 4.*r^2))) > 0	bg*r*(-3. + 3.5*r - 2.5*r^2 + 1.*r^3 + e*(4. - 4.*r + 3.*r^2 - 1.*r^3)) + a*(-2.*cp*e + 1.*bl*r + 1.*cp*e*r - 0.5*bl*r^2 - 1.*cp*e*r^2 + 0.5*bl*r^3 + bm*(-2. + 3.*r - 2.5*r^2 + 0.5*r^3 + e^2*(-4. + 5.*r - 3.*r^2) + e*(6. - 8.*r + 5.5*r^2 - 0.5*r^3)) + cm*(2. - 2.*r + 1.5*r^2 - 0.5*r^3 + e^2*(2. - 1.*r + 1.*r^2) + e*(-4. + 3.*r - 2.5*r^2 + 0.5*r^3))) > 0	0.5*bl*r + (bm*(-1 + e)*e*(-1 + r))/(1 + (-1 + e)*r) > (bm - cm)*(-1 + e)^2 + cp*e + (1.*bg*(1.5 + e*(-2. + r) - 1.*r)*r)/a	-1.*(0.5 + 1.*e^2*(1. - 1.*r)^2*r - 0.5*r^2 + 0.5*r^3 + e*r*(-1. + 2.*r - 1.5*r^2))*(bg*r*(0.75 - 0.5*r - 0.75*r^2 + 1.25*r^3 - 0.5*r^4 + 1.*e^3*(1. - 1.*r)^2*r*(-2. + 1.*r) + e^2*r*(3.5 - 9.*r + 8.5*r^2 - 2.5*r^3) + e*(-1. - 1.*r + 5.*r^2 - 5.75*r^3 + 2.*r^4)) + a*(cp*e*(0.5 + 1.*e^2*(1. - 1.*r)^2*r - 0.5*r^2 + 0.5*r^3 + e*r*(-1. + 2.*r - 1.5*r^2)) + bm*(1.*e^4*(1. - 1.*r)^2*r - 0.50000000000000…	bg*(-0.5 + 1.*e)*r + a*(-1.*cp*e + 0.5*bl*r) > 0	(bg*(1.5 + e*(-2. + r) - 1.*r)*r*(1. + (-1. + e)*r)*(-1. + 2.*r - 2.*r^2 + r^3 + 1.*e^2*(-1. + 1.*r)^3 + e*(1 - 5.*r + 5.*r^2 - 2.*r^3)) + a*(-1.*cm*(1. - 1.*e)^2 + cp*e + bm*(1 - 2.*e + e^2) - 0.5*bl*r)*(1. + (-1. + e)*r)*(-1. + 2.*r - 2.*r^2 + r^3 + 1.*e^2*(-1. + 1.*r)^3 + e*(1 - 5.*r + 5.*r^2 - 2.*r^3)) - a*(-1 + e)*(-(bm*(1 + (-1 + e)*r)*(-1 + 2*e^2*(-1 + r)^3 + 2*r - 2*r^2 + r^3 + e*(2 - 7*r…
		('M', 'pm')	bg*(-1 + e - e^2)*r + a*(cp*(1 - e + e^2) + cm*(2 - 5*e + 5*e^2 - 2*e^3) + bm*(-1 + e)*(1 + r + e^2*(1 + r) - e*(2 + r))) < 0	bg*(-1 + e - e^2)*r + a*(cp*(1 - e + e^2) - cm*(-1 + e)*(1 + r + e^2*(1 + r) - e*(2 + r)) + bm*(-1 + e)*(2*e^3*(-1 + r)^2 - (-3 + r)*r + e^2*(-2 + 7*r - 3*r^2) + e*(1 - 7*r + 3*r^2))) < 0	a*(-((cp*e*(-1 + e - e^2) + cm*(-1 + e)^2*(1 - 2*e + 2*e^2))*(-1 - 2*(-1 + e)*r + (-1 + e)*r^2)) + bm*(-1 + e)*((-1 + r)^2 + 2*e^4*(-2 + r)*r + e^3*(-3 + 13*r - 6*r^2) + e*(-4 + 9*r - 4*r^2) + e^2*(5 - 15*r + 7*r^2))) > bg*(1 - e + e^2)*r*((-2 + r)*(-1 + r)^3 + e^2*r*(-6 + 9*r - 5*r^2 + r^3) + e*(-3 + 13*r - 18*r^2 + 10*r^3 - 2*r^4))	a*(cp*e*(-1 + e - e^2) + cm*(-1 + e)^2*(1 - 2*e + 2*e^2))*(1 + (-1 + e)*r) > bg*(1 - e + e^2)*r*((-1 + r)^2 - 2*e*(-1 + r)^2 + e^2*(-2 + r)*r) + a*bm*(-1 + e)*(-1 + e^3*(3 - 7*r) + e*(4 - 5*r) + r + 2*e^4*r + e^2*(-5 + 8*r))	bg*(-1 + e - e^2)*r + a*(cp*(1 - e + e^2) - cm*(-1 + e)*(1 + r + e^2*(1 + r) - e*(2 + r)) + bm*(-1 + e)*(2*e^3*(-1 + r)^2 - (-3 + r)*r + e^2*(-2 + 7*r - 3*r^2) + e*(1 - 7*r + 3*r^2))) < 0	e*(-cp - (bm*(-1 + e)^3)/(1 - e + e^2) + (bg*r)/a - (cm*(-1 + e)*(1 + e*(-3 + r) - e^3*(4 - 5*r + r^2) + e^2*(5 - 5*r + r^2) + e^4*(2 - 3*r + r^2)))/((1 - e + e^2)*(-1 + e + e^2*(-1 + r) - e*r))) > 0	a*(cp*(1 - e + e^2)*(-1 + e + e^2*(-1 + r) - e*r) - cm*(-1 + e)*r*(-1 - e*(-3 + r) - 3*e^3*(-1 + r) + 2*e^4*(-1 + r) + e^2*(-4 + 3*r)) + bm*(-1 + e)*(-1 - e*(-3 + r) - 4*e^3*(-1 + r) + 2*e^4*(-1 + r) + e^2*(-5 + 4*r))) > bg*(1 - e + e^2)*r*(-1 + e + e^2*(-1 + r) - e*r)	bg*(-1 + 2*e - 2*e^2 + e^3)*r + a*(cm*e*(-2 + 5*e - 5*e^2 + 2*e^3) - (1 - e + e^2)*(cp*e - bl*r) - bm*(-1 + e)*e*(1 + r + e^2*(1 + r) - e*(2 + r))) > 0	a*(bm*e^2 - 3*bm*e^3 + 4*bm*e^4 - 2*bm*e^5 + bl*r - 3*bm*r - bl*e*r + 16*bm*e*r + bl*e^2*r - 38*bm*e^2*r + 53*bm*e^3*r - 46*bm*e^4*r + 22*bm*e^5*r - 4*bm*e^6*r + 5*bm*r^2 - 2*bl*e*r^2 - 29*bm*e*r^2 + 4*bl*e^2*r^2 + 72*bm*e^2*r^2 - 4*bl*e^3*r^2 - 103*bm*e^3*r^2 + 2*bl*e^4*r^2 + 89*bm*e^4*r^2 - 42*bm*e^5*r^2 + 8*bm*e^6*r^2 - 2*bl*r^3 - 2*bm*r^3 + 8*bl*e*r^3 + 12*bm*e*r^3 - 12*bl*e^2*r^3 - 31*bm*e^2…	a*(1 + e*(-1 + r)*r)*(cm*(-1 + e)*(-1 + 2*e^3 + e^2*(-4 + r) - e*(-3 + r) + r) - (1 - e + e^2)*(cp*e - bl*r)) > bg*(-1 + 2*e - 2*e^2 + e^3)*(-2 + r)*r*(1 + e*(-1 + r)*r) + a*bm*(-1 + e)*(-(-1 + r)^2 + 2*e^4*(-1 + r)*r + e^2*(-5 + 2*r + r^2 - r^3) + e^3*(3 + r - 3*r^2 + r^3) + e*(4 - 4*r + r^2 + r^3))	a*(-(bm*(-1 + e)*(-1 + e^3*(3 - 7*r) + e*(4 - 5*r) + r + 2*e^4*r + e^2*(-5 + 8*r))) + (1 + (-1 + e)*r)*(cm*(-1 + e)^2*(1 - 2*e + 2*e^2) - (1 - e + e^2)*(cp*e - bl*r))) > bg*(-1 + 2*e - 2*e^2 + e^3)*(-2 + r)*r*(1 + (-1 + e)*r)	bg*(-1 + 2*e - 2*e^2 + e^3)*r + a*(bm*e^2 - 3*bm*e^3 + 4*bm*e^4 - 2*bm*e^5 - cp*e*(1 - e + e^2) + bl*r - bl*e*r + 3*bm*e*r + bl*e^2*r - 10*bm*e^2*r + 14*bm*e^3*r - 11*bm*e^4*r + 4*bm*e^5*r - bm*e*r^2 + 4*bm*e^2*r^2 - 6*bm*e^3*r^2 + 5*bm*e^4*r^2 - 2*bm*e^5*r^2 + cm*(-1 + e)*e*(1 + r + e^2*(1 + r) - e*(2 + r))) > 0	(bm*(-1 + e)^3*e - (bg*(-1 + 2*e - 2*e^2 + e^3)*r)/a + (1 - e + e^2)*(cp*e - bl*r) + (cm*(-1 + e)*e*(1 + e*(-3 + r) - e^3*(4 - 5*r + r^2) + e^2*(5 - 5*r + r^2) + e^4*(2 - 3*r + r^2)))/(-1 + e + e^2*(-1 + r) - e*r))/(1 - e + e^2) < 0	a*(cp*e*(1 - e + e^2)*(-1 + e + e^2*(-1 + r) - e*r) + bm*(-1 + e)*e*(-1 - e*(-3 + r) - 4*e^3*(-1 + r) + 2*e^4*(-1 + r) + e^2*(-5 + 4*r)) + r*(-(bl*(1 - e + e^2)*(-1 + e + e^2*(-1 + r) - e*r)) - cm*(-1 + e)*e*(-1 - e*(-3 + r) - 3*e^3*(-1 + r) + 2*e^4*(-1 + r) + e^2*(-4 + 3*r)))) > bg*(-1 + 2*e - 2*e^2 + e^3)*r*(-1 + e + e^2*(-1 + r) - e*r)	a*(cm*e*(-2 + 3*e - 2*e^2) + cp*(1 - e + e^2) + bm*(-1 + 2*e^3 + e^2*(-4 + r) - e*(-3 + r) + r)) > bg*(1 - e + e^2)*r*(2 - 2*r + r^2)	a*(cp*(-1 + e - e^2) + bm*(1 - 3*e + 4*e^2 - 2*e^3) - cm*(-1 + e)*((-2 + r)*r + e*(1 + 2*r - r^2) + e^2*(-1 - 2*r + r^2))) < bg*(1 - e + e^2)*(-2 + r)*r	a*(cm + cp - 3*cm*e - cp*e + 4*cm*e^2 + cp*e^2 - 2*cm*e^3 + bm*(-1 + 3*e - 4*e^2 + 2*e^3)) > bg*(1 - e + e^2)*r*(3 - 3*r + r^2)	a*(cm + cp - 3*cm*e - cp*e + 4*cm*e^2 + cp*e^2 - 2*cm*e^3 + bm*(-1 + 3*e - 4*e^2 + 2*e^3)) + bg*(1 - e + e^2)*(-2 + r)*r > 0	a*(cp*(-1 + e - e^2) + bm*(1 - 3*e + 4*e^2 - 2*e^3) - cm*(-1 + e)*((-2 + r)*r + e*(1 + 2*r - r^2) + e^2*(-1 - 2*r + r^2))) < bg*(1 - e + e^2)*(-2 + r)*r	((-1 + e)*(a*cp*(1 - e + e^2)*(-1 + r - e*r + (-1 + e)*r^2)*((-1 + r)^2*(1 - r + r^2) + e^2*(-1 + r)^2*(1 - r + r^2) + e*(-1 + 6*r - 8*r^2 + 6*r^3 - 2*r^4)) + a*(bm - cm)*(-1 + e)*(1 - 2*e + 2*e^2)*(-1 + r - e*r + (-1 + e)*r^2)*((-1 + r)^2*(1 - r + r^2) + e^2*(-1 + r)^2*(1 - r + r^2) + e*(-1 + 6*r - 8*r^2 + 6*r^3 - 2*r^4)) - bg*(1 - e + e^2)*r*(2 - 2*r + r^2)*(-1 + r - e*r + (-1 + e)*r^2)*((-1 + …	bg*(1 - e + e^2)*(-2 + r)*r*((-1 + r)^3 + e^2*(-1 + r)^3 + e*(1 - 6*r + 6*r^2 - 2*r^3)) + a*(cp*(1 - e + e^2)*((-1 + r)^3 + e^2*(-1 + r)^3 + e*(1 - 6*r + 6*r^2 - 2*r^3)) + bm*(-1 + 3*e - 4*e^2 + 2*e^3)*((-1 + r)^3 + e^2*(-1 + r)^3 + e*(1 - 6*r + 6*r^2 - 2*r^3)) + cm*(-1 + e)*r*((-2 + r)*(-1 + r)^3 + 2*e^4*(-2 + r)*(-1 + r)^3 + e^3*(-5 + 31*r - 44*r^2 + 25*r^3 - 5*r^4) + e*(-6 + 27*r - 36*r^2 + 20…	cm*(-2 + 3*e - 2*e^2) + bm*(-(e^3*(-1 + r)) + 2*r - 3*e*r + e^2*(-1 + 3*r)) > 0	cm + bm*(1 + 2*e*(-1 + r) - 2*e^2*(-1 + r) - 2*r) < 0	a*(cm + cp - 3*cm*e - cp*e + 4*cm*e^2 + cp*e^2 - 2*cm*e^3 + bm*(-1 + 3*e - 4*e^2 + 2*e^3)) > bg*(1 - e + e^2)*r*(3 - 3*r + r^2)	a*(cm + cp - 3*cm*e - cp*e + 4*cm*e^2 + cp*e^2 - 2*cm*e^3 + bm*(-1 + 3*e - 4*e^2 + 2*e^3)) + bg*(1 - e + e^2)*(-2 + r)*r > 0	cm + bm*(1 + 2*e*(-1 + r) - 2*e^2*(-1 + r) - 2*r) < 0	cm*(-1 + 2*e + e^2*(-2 + r)) > bm*(-1 + e)*(e^2*(-1 + r) + r - e*r)	0	bg*(-1 + e - e^2)*r + a*(cm*e*(-2 + 3*e - 2*e^2) + bl*(1 - e + e^2)*r + bm*e*(-(e^3*(-1 + r)) + 2*r - 3*e*r + e^2*(-1 + 3*r))) > 0	a*(cp*(-1 + e - e^2) + bm*(1 - 3*e + 4*e^2 - 2*e^3) - cm*(-1 + e)*((-2 + r)*r + e*(1 + 2*r - r^2) + e^2*(-1 - 2*r + r^2))) < bg*(1 - e + e^2)*(-2 + r)*r	a*(bm*(-1 + e)*(1 - 2*r + 3*r^2 - 3*r^3 + r^4 + r^5 - 2*r^6 + r^7 + 2*e^4*(-1 + r)^2*r*(1 + r^2 + r^4) - e^3*(-1 + r)^2*(1 + 3*r + 4*r^3 + 5*r^5) + e*(-3 + 5*r - 6*r^2 + 4*r^3 + r^4 - 6*r^5 + 8*r^6 - 4*r^7) + e^2*(3 - 3*r + r^2 + 2*r^3 - 6*r^4 + 10*r^5 - 12*r^6 + 6*r^7)) - (-1 + r^2 - 2*r^3 + r^4 + e*r*(2 - 5*r + 6*r^2 - 3*r^3) + 2*e^2*r*(-1 + 2*r - 2*r^2 + r^3))*((1 - e + e^2)*r*(cp - cp*r + bl*…	a*(cm + cp - 3*cm*e - cp*e + 4*cm*e^2 + cp*e^2 - 2*cm*e^3 + bm*(-1 + 3*e - 4*e^2 + 2*e^3)) + bg*(1 - e + e^2)*(-2 + r)*r > 0	bg*(1 - e + e^2)*r + a*(cm*(-1 + e)^2*e + bl*(-1 + e - e^2)*r - bm*(-1 + e)^2*e*(-1 - 2*e*(-1 + r) + 2*e^2*(-1 + r) + 2*r)) < 0	bg*(-1 + e - e^2)*r + a*(cm*e*(-1 + 2*e + e^2*(-2 + r)) + bl*(1 - e + e^2)*r - bm*(-1 + e)*e*(e^2*(-1 + r) + r - e*r)) > 0	a*bl > bg	bg*r*(-1.5 + 2.*r - 1.*r^2 + e^4*r*(-2. + 4.*r - 3.*r^2 + 1.*r^3) + e^3*(2. + 1.5*r - 6.5*r^2 + 6.*r^3 - 2.*r^4) + e*(3.5 - 2.5*r - 1.5*r^2 + 3.*r^3 - 1.*r^4) + e^2*(-3.5 + 0.5*r + 5.5*r^2 - 6.*r^3 + 2.*r^4)) + a*(-1.*cp*e + 1.*cp*e^2 - 1.*cp*e^3 + 0.5*bl*r - 0.5*bl*e*r + 0.5*bl*e^2*r + 1.*cp*e^2*r - 1.*cp*e^3*r + 1.*cp*e^4*r - 0.5*bl*e*r^2 + 0.5*bl*e^2*r^2 - 1.*cp*e^2*r^2 - 0.5*bl*e^3*r^2 + 1.*c…	bg*(-0.5 + 1.5*e - 1.5*e^2 + 1.*e^3)*r + a*(1.*bm*e^2 - 3.*bm*e^3 + 4.*bm*e^4 - 2.*bm*e^5 + cp*e*(-1. + 1.*e - 1.*e^2) + 0.5*bl*r - 1.*bm*r - 0.5*bl*e*r + 6.*bm*e*r + 0.5*bl*e^2*r - 14.*bm*e^2*r + 17.*bm*e^3*r - 12.*bm*e^4*r + 4.*bm*e^5*r + 0.5*bm*r^2 - 3.*bm*e*r^2 + 7.*bm*e^2*r^2 - 8.5*bm*e^3*r^2 + 6.*bm*e^4*r^2 - 2.*bm*e^5*r^2 + cm*(e^3*(-3. - 2.5*r) + e*(-1. - 2.*r) + 0.5*r + e^4*(1. + 1.*r) +…	bg*r*(-3. + 3.5*r - 2.5*r^2 + 1.*r^3 + e*(7. - 7.5*r + 5.5*r^2 - 2.*r^3) + e^3*(4. - 4.*r + 3.*r^2 - 1.*r^3) + e^2*(-7. + 7.5*r - 5.5*r^2 + 2.*r^3)) + a*(-2.*cp*e + 2.*cp*e^2 - 2.*cp*e^3 + 1.*bl*r - 1.*bl*e*r + 1.*cp*e*r + 1.*bl*e^2*r - 1.*cp*e^2*r + 1.*cp*e^3*r - 0.5*bl*r^2 + 0.5*bl*e*r^2 - 1.*cp*e*r^2 - 0.5*bl*e^2*r^2 + 1.*cp*e^2*r^2 - 1.*cp*e^3*r^2 + 0.5*bl*r^3 - 0.5*bl*e*r^3 + 0.5*bl*e^2*r^3 …	bg*r*(-1.5 + 2.5*r + e^4*(2. - 1.*r)*r - 1.*r^2 + e^2*(-3.5 + 9.*r - 4.*r^2) + e*(3.5 - 7.*r + 3.*r^2) + e^3*(2. - 6.5*r + 3.*r^2)) + a*(-1.*cp*e + 1.*cp*e^2 - 1.*cp*e^3 + 0.5*bl*r - 0.5*bl*e*r + 1.*cp*e*r + 0.5*bl*e^2*r - 2.*cp*e^2*r + 2.*cp*e^3*r - 1.*cp*e^4*r - 0.5*bl*r^2 + 1.*bl*e*r^2 - 1.*bl*e^2*r^2 + 0.5*bl*e^3*r^2 + bm*(-1. + e^3*(8. - 15.*r) + e*(5. - 6.*r) + 1.*r - 2.*e^5*r + e^4*(-3. + …	-1.*(0.5 + 1.*e^2*(1. - 1.*r)^2*r - 0.5*r^2 + 0.5*r^3 + e*r*(-1. + 2.*r - 1.5*r^2))*(bg*r*(0.75 - 0.5*r - 0.75*r^2 + 1.25*r^3 - 0.5*r^4 + 1.*e^5*(1. - 1.*r)^2*r*(-2. + 1.*r) + e^4*r*(5.5 - 14.*r + 12.5*r^2 - 3.5*r^3) + e^2*(1.75 + 4.*r - 14.75*r^2 + 15.5*r^3 - 5.*r^4) + e*(-1.75 - 0.5*r + 5.75*r^2 - 7.*r^3 + 2.5*r^4) + e^3*(-1. - 6.5*r + 19.*r^2 - 18.25*r^3 + 5.5*r^4)) + a*(-0.5*bm*e^2 + 1.5*bm*e…	0.5*bl*r + (bg*r*(-1.5 + 2.*r - 1.*r^2 + e*(2. - 2.*r + r^2)))/a > cp*e + ((bm - cm)*(-1 + e)^2*(1 - 2*e + 2*e^2))/(1 - e + e^2) + ((-1 + e)*(bm*(-1 + 3*r - 7*r^2 + 9*r^3 - 8*r^4 + 4*r^5 - r^6 + e^3*(-1 + r)^2*(1 - 3*r + 5*r^2 - 4*r^3 + 2*r^4) + e^2*(-2 + 11*r - 28*r^2 + 42*r^3 - 38*r^4 + 20*r^5 - 5*r^6) + e*(2 - 10*r + 24*r^2 - 34*r^3 + 31*r^4 - 16*r^5 + 4*r^6)) + cm*(1 - 3*r + 7*r^2 - 9*r^3 + 8…	0.5*bl*r > cp*e + ((bm - cm)*(-1 + e)^2*(1 - 2*e + 2*e^2))/(1 - e + e^2) + (1.*bg*(1.5 + e*(-2. + r) - 1.*r)*r)/a + ((-1 + e)*(bm + cm*(-1 + e*(-1 + r)^2 + r - r^2))*(-1 + 2*e^2*(-1 + r)^3 + 2*r - 2*r^2 + r^3 + e*(2 - 7*r + 7*r^2 - 3*r^3)))/(-1 + e^2*(-1 + r)^3 + 2*r - 2*r^2 + r^3 + e*(1 - 5*r + 5*r^2 - 2*r^3))
	Shun Local	('O', 'c')	(bg + a*bl*(-1 + e))*r > a*cp*e	cm*(-1 + e)*(-1 + r) + (bg*r)/a > cp*e + bl*(-1 + e)*(-2 + r)*r	(bg*r)/a > cp*e + cm*(-1 + e)*(r + r^2 - r^3 + e*(-1 + r)^2*(1 + r)) + (-1 + e)*r*(-bm + bl*(-1 - r + r^2))	cm + (bg*r)/a + (-1 + e)*(bm - bl*(-2 + r))*r > (cm + cp)*e	cm*(-1 + e)*e*(-1 + r) + (bg*r)/a + bl*(-1 + e)*r > cp*e	bg*r > a*(cp*e + cm*(-1 + e)*e - (-1 + e)*(bl + bm*e)*r)	bg*(1 + e*(-1 + r) - e^2*(-1 + r))*r + a*(cp*e*(-1 + e + e^2*(-1 + r) - e*r) - (-1 + e)*r*(bm*e*(-1 + e - e*r) + bl*(-1 + e + e^2*(-1 + r) - e*r)) + cm*(-1 + e)*e*(-2 - 3*e^2*(-1 + r)^2 + e^3*(-1 + r)^2 + r + e*(3 - 4*r + r^2))) > 0	bl*r > cp	cm > cm*e + cp*e + r*(bl + bm - bm*e + bl*e*(-2 + r) - bl*r)	cm*(-1 + e)*(-1 + r) + bl*r > cp	cm > cm*e + cp*e + r*(bl + bm - bm*e + bl*e*(-2 + r) - bl*r)	cm*(-1 + e)*(-1 + r) + bl*r > cp	cm + (bl + bm*(-1 + e))*r > cp + cm*e	cp + cp*e*(-1 + r) + bl*r*(-1 + e + e^2*(-1 + r) - e*r) < cp*e^2*(-1 + r) + bm*(-1 + e)*(1 + e*(-1 + r))*r + cm*(-1 + e)*(-2 - 3*e^2*(-1 + r)^2 + e^3*(-1 + r)^2 + r + e*(3 - 4*r + r^2))	cp > bl*r	r*(2*bl + bm - bl*r) < cm + cp	cp + cm*(r + r^2 - r^3 + e*(-1 + r)^2*(1 + r)) + r*(-bm + bl*(-1 - r + r^2)) > 0	r*(2*bl + bm - bl*r) < cm + cp	cp + cm*(r + r^2 - r^3 + e*(-1 + r)^2*(1 + r)) + r*(-bm + bl*(-1 - r + r^2)) > 0	cp + cm*e > (bl + bm*e)*r	cp*(-1 + e*r^2) + r*(-1 + e*r^2)*(-bm + bl*(-1 - r + r^2)) + cm*(e^2*(-1 + r)^2*(1 + r) + r*(-1 - r + r^2) + e*(-2 + 2*r + 3*r^2 - 2*r^3)) < 0	bg > a*bl	bg*r*(-1 + r - r^2) < a*(cm*(1 + (-1 + e)*r - (-1 + e)*r^2 + (-1 + e)*r^3) + r*(cp + bl*(-2 + r) - cp*r - bm*(e + r - e*r - r^2 + e*r^2)))	bg*(-1 + r)*r + a*r*(bm - cp + bl*(1 + r - r^2)) < a*cm*(r + r^2 - r^3 + e*(-1 + r)^2*(1 + r))	bg*(-1 + r)*r < a*(cm + (-bm + cp + bl*(-2 + r))*r)	a*(bl + bm*e)*r < a*cm*e + bg*r	a*(bl + bm*e)*r < a*cm*e + bg*r	a*cm*e*(-2 + 3*e + e^2*(-3 + r) - e^3*(-1 + r)) + bg*(-1 + e - e^2)*r + a*(bl*(1 - e + e^2) + bm*e*(2 - 3*e + 2*e^2))*r < 0	0	cm > (bl + bm - cp)*r	bm*r < cm	cm > (bl + bm - cp)*r	bm*r < cm	bm*r < cm	cm*(-2 + 3*e + e^2*(-3 + r) - e^3*(-1 + r)) + bm*(2 - 3*e + 2*e^2)*r < 0	(0.5*bg*r)/a + bl*(-0.5 + e)*r > cp*e	0.5*bg*r + a*(-1.*cp*e + cm*(1. + e*(-1. + 0.5*r) - 0.5*r) + bm*(-0.5 + 0.5*e)*r + bl*r*(-1.5 + e*(2. - 1.*r) + 1.*r)) > 0	((0.5*bg)/a + bm*(-0.5 + 0.5*e) + bl*(-0.5 + e))*r + cm*(e + e^2*(-1. + r) + 0.5*r - 1.5*e*r) > 1.*cp*e	0.5*bg*r + a*(cm*(1. - 1.*e) - 1.*cp*e + bm*(-1. + 1.*e)*r + bl*r*(-1.5 + e*(2. - 1.*r) + 1.*r)) > 0	(0.5*bg*r)/a + bl*r*(-0.5 - 1.*r + r^2 + e*(1 + r - 1.*r^2)) + cm*(r^2 - 1.*r^3 + e^2*(-1. + r + r^2 - 1.*r^3) + e*(1 - 1.*r - 2.*r^2 + 2.*r^3)) > 1.*cp*e	cm*(e - 1.*e^2) + ((0.5*bg)/a + bl*(-0.5 + e) + bm*(-1. + e)*e)*r > 1.*cp*e	cm + bm*(-1 + e) + bl*(-1. + e + 0.5*r) + (0.5*bg*r)/a > cm*e + cp*e + bl*(-1 + e)*(-1 + r)*(-1 + r^2) + ((-1 + e)*(bm*(-1 + 2*r^2 - r^3 + e^3*r^2*(-1 + r^2)^2 + e*(1 - 2*r^2 - r^4 + r^5) + e^2*(-1 + r^2 + 2*r^4 - r^6)) + cm*(1 - 3*r^2 + 2*r^3 + 2*r^4 - 3*r^5 + r^6 + e^4*(-1 + r)^4*(1 + r)^2 - e^3*(-1 + r)^2*(3 - 8*r^2 + r^3 + 6*r^4) + e*(-3 + 2*r + 10*r^2 - 11*r^3 - 5*r^4 + 13*r^5 - 5*r^6) + e^2…
		('O', 'g')	(bg*r)/a + bl*(-1 + e)*(-1 + r)*r > cp + (bm - cm)*(-1 + e)	bm + (bg*r)/a + cm*(-1 + e)*r > cp + bm*e	bg*r > a*(cp + (bl + cm*(-1 + e))*(-1 + e)*(-1 + r)^2*r + bm*(-1 + e + r - e*r))	a*bm*(-1 + e)*(-1 + r) + bg*r > a*cp	bm + (bg*r)/a + (-1 + e)*(cm*(2 + e*(-1 + r) - r) + bl*(-1 + r))*r > cp + bm*e	bg*r*(-3*e*(-1 + r)^2*r + (-2 + r)*r^2 + e^2*(-1 + r)^2*(-1 + 2*r)) + a*(cp*(3*e*(-1 + r)^2*r - (-2 + r)*r^2 - e^2*(-1 + r)^2*(-1 + 2*r)) - bm*(-1 + e)*((-2 + r)*r^2 - e*r*(3 - 6*r + r^2 + r^3) + e^2*(-1 + 4*r - 4*r^2 - r^3 + 2*r^4)) + cm*(-1 + e)*(r^2*(-1 - r + r^2) + e*r*(-2 + 2*r + 5*r^2 - 4*r^3) + e^2*(-1 + 3*r - 6*r^3 + 4*r^4))) < 0	bg*r*(e + r^2 - e*r^2) + a*(cp*(-r^2 + e*(-1 + r^2)) - cm*(-1 + e)*r*(-r^2 + e*(-1 + 2*r^2)) + bm*(-1 + e)*(-r^2 + e*(-1 + r^2 + r^3))) > 0	cm + cp + bm*(-1 + e)*r + bl*r*(-2 + e + r - e*r) < cm*e	bl*r > cp	cp + bl*r*(-2 + e + r - e*r) + (-1 + e)*r*(bm + cm*(-2 + e + r - e*r)) < 0	bl*r > cp	cp + bl*r*(-2 + e + r - e*r) + (-1 + e)*r*(bm + cm*(-2 + e + r - e*r)) < 0	cp*e*(-1 + r^2) + bl*r*(e + r^2 - e*r^2) + bm*(-1 + e)*r*(-r^2 + e*(-1 + 2*r^2)) > cp*r^2 + cm*(-1 + e)*(-r^3 + e*(-1 + 2*r^3))	cp*e*(-1 + r^2) + bl*r*(e + r^2 - e*r^2) + (bm - cm)*(-1 + e)*r*(-r^2 + e*(-1 + 2*r^2)) > cp*r^2	r*(bl + bm - bl*r) > cm	0	cm < bl + cm*e	0	cm < bl + cm*e	bm*r*(e + r^2 - 2*e*r^2) + cm*e*(-1 + 2*r^3) > cm*r^3	0	bg*(-2 + r)*r^2 + a*(cm + r*(-(cp*(-2 + r)) + bl*(-1 + r) + bm*(-3 + 3*r - r^2 + e*(2 - 3*r + r^2)))) < 0	bg*r > a*(cp + bm*(-1 + e) + cm*r - cm*e*r)	bg*r > a*(cm + cp - cm*e + bl*(-1 + r) - cm*r + cm*e*r + bm*(-1 + e + r - e*r))	a*bm*(-1 + e)*(-1 + r) + bg*r > a*cp	((-1 + e)*r*(bg*(-2 + r)*r + a*(-(cp*(-2 + r)) + bl*(-1 + r) - (-1 + e)*(bm*(-2 + r) + cm*(1 + r - r^2)))))/a > 0	a*(cm*(-(r^3*(-2 + r^2)) + 2*e^3*r^2*(1 - r - 2*r^2 + 2*r^3) + e*r*(1 + 2*r - 7*r^2 - 2*r^3 + 5*r^4) - e^2*(-1 + r + 5*r^2 - 7*r^3 - 6*r^4 + 8*r^5)) - r*(2*e^2*(-1 + r)*r^2 + r*(-1 - r + r^2) + e*(-1 + r + 3*r^2 - 3*r^3))*(cp*(e + r - e*r) + bm*(e^2*(-1 + r)^2 + (-2 + r)*r + e*(-2 + 5*r - 2*r^2)))) < bg*r^2*(r^2 + 2*e^3*(-1 + r)^2*r^2 + r^3 - r^4 + e*r*(2 - r - 5*r^2 + 4*r^3) + e^2*(1 - 2*r - 2*r…	bg*r*(e + r^3 - 2*e*r^3 + e^2*r^3) > a*(cp*(e + r^3 - 2*e*r^3 + e^2*r^3) - cm*(-1 + e)*r*(e + r^3 - 3*e*r^3 + 2*e^2*r^3) + bm*(-1 + e)*(r^3 + e^2*r^3*(1 + r) - e*(-1 + 2*r^3 + r^4)))	(bl + bm - cp)*r > cm	0	bl + cm*e + bm*r > cm + cp + bm*e*r	0	bl + cm*e + bm*r > cm + cp + bm*e*r	bm*r*(e + r^2 - 2*e*r^2) + cm*e*(-1 + 2*r^3) + r^2*(cp - bl*r)*(-r^2 + e*(-1 + r^2)) > cm*r^3	bl*r*(e + r^4 - 2*e*r^4 + e^2*r^4) > cp*(e + r^4 - 2*e*r^4 + e^2*r^4) + (bm - cm)*(-1 + e)*r*(e + r^4 - 3*e*r^4 + 2*e^2*r^4)	(-1. + e)*(cm + bm*(-0.5 - 0.5*r)) + (0.5*bg*r)/a + bl*(0.5 + (-1 + e)*(-1 + r))*r > cp	(0.5*bg*r)/a + 0.5*bl*r > cp + 0.5*(-1. + e)*(bm - 1.*cm*r)	(0.5*bg*r)/a + bl*(0.5 + (-1 + e)*(-1 + r))*r > cp + (-1 + e)*(0.5*bm + cm*r*(-1.5 + e + r - e*r))	0.5*bm*(-1. + e)*(-1. + r) + (0.5*bg*r)/a + 0.5*bl*r > cp	(0.5*bg*r)/a > cp + bl*(-0.5 + (-1 + e)*(-1 + r)^2)*r + (-1 + e)*(cm*(-1 + (-1 + e)*(-1 + r)^2)*r + 0.5*bm*(1 + r))	(0.5*bg*r)/a + 0.5*bl*r > cp + (1.5*(-1. + e)*(cm*(r^2*(0.3333333333333333 + 0.6666666666666666*r - 0.3333333333333333*r^2) + e*r*(1. - 0.3333333333333333*r - 2.6666666666666665*r^2 + 1.3333333333333333*r^3) + e^2*(0.6666666666666666 - 1.3333333333333333*r - 0.6666666666666666*r^2 + 2.6666666666666665*r^3 - 1.3333333333333333*r^4)) + bm*(r^2*(-0.5 - 0.3333333333333333*r + 0.16666666666666666*r^2)…	(0.5*bg*r)/a + 0.5*bl*r + (-1. + e)*(bm*(-0.5 - 0.5*r) + cm*r) > cp
		('O', 'l')	cm*(-1 + e)*e + (bg*r)/a + bl*r*(2*r + e*(2 + r^2)) > cp*e + bm*(-1 + e)*(-1 + e + r) + bl*r*(2 + 2*e*r + r^2)	(bg*r)/a + cm*(-1 + e)*(-1 + e + r) + bl*(-1 + e)*r*(3 - 3*r + r^2) > cp*e + bm*(-1 + e)*(-1 + e + r)	bg*r > a*(bm*(-1 + e)^2 + cp*e + (bl + cm*(-1 + e))*(-1 + e)*(-2 + r)*r)	bl*(-1 + e) + (-bm + cm)*(-1 + e)^2 + (bg*r)/a > cp*e + bl*(-1 + e)*(-1 + r)^2	bg*r > a*(cp*e + bm*(-1 + e)*(-1 + e + r) - (-1 + e)*r*(-(cm*(-1 + r)^2) + bl*(2 - 2*r + r^2) + cm*e*(2 - 2*r + r^2)))	bl + cp + cp*(-1 + e) + (bm - cm)*(-1 + e)^2 < bl*e + (bg*r)/a + bl*(-1 + e)*(-1 + r)*((-1 + r)^2 + r) + ((-1 + e)*(bm*r*((-1 - r + r^2)*(1 - r + r^2)^2 - 2*e^3*r*(-1 + 4*r - 8*r^2 + 9*r^3 - 6*r^4 + 2*r^5) + e^2*r*(-4 + 15*r - 30*r^2 + 35*r^3 - 24*r^4 + 8*r^5) + e*(1 - 6*r^2 + 17*r^3 - 21*r^4 + 15*r^5 - 5*r^6)) + cm*(2*e^3*r*(1 - r + r^2)^2*(1 - 3*r + 2*r^2) - (1 - r + r^2)^2*(-1 + r - 2*r^2 + r^…	bl + cp + cp*(-1 + e) + (bm - cm)*(-1 + e)^2 + ((-1 + e)*(bm*r*(1 - 2*r + 4*r^2 - 3*r^3 + r^4 + 2*e^2*(-1 + r)^2*(1 - r + r^2) + e*(-2 + 7*r - 12*r^2 + 9*r^3 - 3*r^4)) - (cm*(-1 + 5*r - 18*r^2 + 42*r^3 - 74*r^4 + 96*r^5 - 92*r^6 + 63*r^7 - 29*r^8 + 8*r^9 - r^10 + 2*e^5*(-1 + r)^4*(1 - r + r^2)^3 - e^4*(-1 + r)^3*(1 - r + r^2)^2*(-6 + 18*r - 22*r^2 + 9*r^3) + e^2*(-8 + 60*r - 238*r^2 + 607*r^3 - 1…	bm + cm*e + bl*r > cm + cp + bm*e	cm*(-1 + e)^2 + bl*r*(2*e + r) > cp*e + bm*(-1 + e)*(e - r) + bl*r*(1 + e*r)	bm + (bl + cm*(-1 + e))*r > cp + bm*e	cm*(-1 + e)^2 + bl*r*(2*e + r) > cp*e + bm*(-1 + e)*(e - r) + bl*r*(1 + e*r)	bm + (bl + cm*(-1 + e))*r > cp + bm*e	bm*(-1 + e)*(-1 + r) + cm*(1 - 3*e + 2*e^2)*(-1 + r)^2 + bl*r > cp	bm*(-1 + e)*(1 + e^2 + e*(-1 + r))*(-1 + r) + (cp - bl*r)*(-1 + e + e^2*(-1 + r) - e*r) + cm*(-1 + e)*(-1 + r)*(2 + 2*e^4*(-1 + r)^2 - r + e^3*(-6 + 11*r - 5*r^2) - e*(6 - 6*r + r^2) + e^2*(8 - 13*r + 4*r^2)) > 0	cp + 2*bl*r^2 + bm*(-1 + e + r) > cm*e + bl*r*(2 + r^2)	cm + cp + bm*e + 3*bl*r^2 > bm + cm*e + bl*r*(3 + r^2)	cp + bm*(-1 + e) + (bl + cm*(-1 + e))*(-2 + r)*r > 0	bm + cm*e + 2*bl*r < cm + cp + bm*e + bl*r^2	cp + bm*(-1 + e) + (bl + cm*(-1 + e))*(-2 + r)*r > 0	bl + (-1 + e)*(cm + cp + bm*(-1 + e) - cm*e) < bl*e + bl*(-1 + e)*(-1 + r)*((-1 + r)^2 + r) + ((-1 + e)*(bm*r*((-1 - r + r^2)*(1 - r + r^2)^2 - 2*e^3*r*(-1 + 4*r - 8*r^2 + 9*r^3 - 6*r^4 + 2*r^5) + e^2*r*(-4 + 15*r - 30*r^2 + 35*r^3 - 24*r^4 + 8*r^5) + e*(1 - 6*r^2 + 17*r^3 - 21*r^4 + 15*r^5 - 5*r^6)) + cm*(2*e^3*r*(1 - r + r^2)^2*(1 - 3*r + 2*r^2) - (1 - r + r^2)^2*(-1 + r - 2*r^2 + r^3) + e^2*(2…	bl*r*(2 + 4*r^3 + e*r^2*(14 + 3*r^2) + 4*e^2*(r + 2*r^3)) + cm*(r^2*(8 + r^2) + 4*e*r*(4 + 5*r^2) + 10*e^3*(r + r^3) + e^2*(4 + 39*r^2 + 5*r^4)) < 2*cm*e + 2*cm*e^3 + 4*cm*r + 22*cm*e^2*r + bl*r^2 + 4*bl*e*r^2 + 31*cm*e*r^2 + 16*cm*e^3*r^2 + 4*bl*r^3 + 5*cm*r^3 + 10*bl*e^2*r^3 + 25*cm*e^2*r^3 + 12*bl*e*r^4 + 4*cm*e*r^4 + 2*cm*e^3*r^4 + bl*r^5 + 2*bl*e^2*r^5 + cp*(1 + 2*e^2*(-1 + r)^2*r - 2*r^2 + …	bg*r^2 + a*(cp - cm*e - 2*bl*r - cp*r + 2*bl*r^2 - bl*r^3 + bm*(-1 + e + r)) > 0	bg*r^3 + a*(cp - 3*bl*r + 3*bl*r^2 - cp*r^2 - bl*r^3 - bm*(-1 + e)*(-1 + r^3) + cm*(-1 + e)*(-1 + r^3)) > 0	cp + bm*(-1 + e) + (bl + cm*(-1 + e))*(-2 + r)*r > 0	bm + cm*e + 2*bl*r < cm + cp + bm*e + bl*r^2	bg*r^2 > a*(cp*(-1 + r) + bm*(-1 + e)*(-1 + r^2) + cm*(-1 + e)*r*(2 - 3*r + r^2) + bl*r*(2 - 2*r + r^2))	bl + ((-1 + e)*(a*(cm + cp + bm*(-1 + e) - cm*e) + bg*r^2))/a < bl*e + cp*(-1 + e)*r + bl*(-1 + e)*(-1 + r)*((-1 + r)^2 + r) + ((-1 + e)*(bm*r*((-1 - r + r^2)*(1 - r + r^2)^2 - 2*e^3*r*(-1 + 4*r - 8*r^2 + 9*r^3 - 6*r^4 + 2*r^5) + e^2*r*(-4 + 15*r - 30*r^2 + 35*r^3 - 24*r^4 + 8*r^5) + e*(1 - 6*r^2 + 17*r^3 - 21*r^4 + 15*r^5 - 5*r^6)) + cm*(2*e^3*r*(1 - r + r^2)^2*(1 - 3*r + 2*r^2) - (1 - r + r^2)^…	cp + bl*(-1 + e) + cp*(-1 + e)*r + bl*(-1 + e)*(-1 + r)*((-1 + r)^2 + r) + ((-1 + e)^2*(bm*r^2*(-1 + 3*r - 4*r^2 - 2*r^3 + 11*r^4 - 16*r^5 + 12*r^6 - 5*r^7 + r^8 + 4*e^4*r*(-1 + 5*r - 13*r^2 + 20*r^3 - 20*r^4 + 13*r^5 - 5*r^6 + r^7) - 2*e^3*r*(-4 + 24*r - 68*r^2 + 111*r^3 - 116*r^4 + 77*r^5 - 30*r^6 + 6*r^7) + e*(2 - 7*r + 2*r^2 + 35*r^3 - 84*r^4 + 104*r^5 - 74*r^6 + 30*r^7 - 6*r^8) + e^2*(-2 + 3…	bm*r > cm	cm + (-bl + cp - bm*(-1 + e)*(-2 + r))*r > cm*e	0	cm + (-bl + cp - bm*(-1 + e)*(-2 + r))*r > cm*e	0	3*e < 1 + 2*e^2	bm*r + cm*(-2 - 2*e*(-1 + r) + 2*e^2*(-1 + r) + r) < 0	1.*bg*r + a*(-2.*cp*e + cm*e*(-2. + 2.*e) - 1.*bl*r + 2.*bl*e*r + bm*(-1. - 2.*e^2 + e*(3. - 1.*r) + 1.*r)) > 0	cm*(1 + e^2 + e*(-2 + 0.5*r) - 0.5*r) + r*((0.5*bg)/a + bl*(2*e + r)) > cp*e + bm*(0.5 - 1.5*e + 1.*e^2) + bl*r*(1.5 + e*r)	0.5*bg*r + a*(-1.*cp*e + bm*(-0.5 + 1.5*e - 1.*e^2) + bl*(-0.5 + 1.*e)*r + cm*(0.5 - 1.5*e + 1.*e^2)*r) > 0	cm*(-1 + e)^2 + (0.5*bg*r)/a + bl*r*(2*e + r) > cp*e + bm*(0.5 + 1.*e^2 + e*(-1.5 - 0.5*r) + 0.5*r) + bl*r*(1.5 + e*r)	bm*(-0.5 - 1.*e^2 + e*(1.5 - 0.5*r) + 0.5*r) + (0.5*bg*r)/a + bl*r*(-0.5 - 1.*r + r^2 + e*(1 + r - 1.*r^2)) + cm*r*(r - 1.*r^2 + e^2*(1 + r - 1.*r^2) + e*(-1. - 2.*r + 2.*r^2)) > 1.*cp*e	1.*bg*r + a*(-2.*cp*e - 1.*bl*r + 2.*bl*e*r + bm*(-1. + e*(3. - 3.*r) + 1.*r + e^2*(-2. + 2.*r)) + cm*(4.*e^3*(1. - 1.*r)^2 + (1. - 1.*r)*r + e^2*(-6. + 14.*r - 8.*r^2) + e*(2. - 7.*r + 5.*r^2))) > 0	bl + cp + cp*(-1 + e) + (bm - cm)*(-1 + e)^2 + bl*(-1 + e)*(-1 + r)*(-1 + r^2) < bl*e + (0.5*bg*r)/a + 0.5*bl*r + (4.*(-1. + e)*(bm*(0.25 + 0.25*r - 0.625*r^2 - 0.375*r^3 + 0.5*r^4 + 0.125*r^5 - 0.125*r^6 + e^2*(0.25 + 0.5*r - 1.125*r^2 - 0.75*r^3 + 1.25*r^4 + 0.25*r^5 - 0.375*r^6) + e*(-0.25 - 0.5*r + 1.125*r^2 + 1.5*r^3 - 1.5*r^4 - 0.625*r^5 + 0.5*r^6)) + cm*(-0.5 + 0.25*r + 1.75*r^2 - 2.5*r^3 …
		('O', 'd')	bg*r > a*(cm + cp - cm*e + (-1 + e)*r*(bl + bm - bl*r))	bg*r > a*(cp + (bm - cm)*(-1 + e)*r)	bg*r > a*(cp + (bl + cm*(-1 + e))*(-1 + e)*(-1 + r)^2*r)	bg*r > a*cp	(bg + a*(-1 + e)*(-bm + cm*(2 + e*(-1 + r) - r) + bl*(-1 + r)))*r > a*cp	bg*r*(e + r - e*r) > a*(cp*(e + r - e*r) - bm*(-1 + e)*r*(-e - r + 2*e*r) + cm*(-1 + e)*(-r^2 + e*(-1 + 2*r^2)))	a*cp*(e*(-1 + r) - r) + bg*r*(e + r - e*r) + a*(bm - cm)*(-1 + e)*r*(-r + e*(-1 + 2*r)) > 0	cm + cp + bm*(-1 + e)*r + bl*r*(-2 + e + r - e*r) < cm*e	bl*r > cp	cp + bl*r*(-2 + e + r - e*r) + (-1 + e)*r*(bm + cm*(-2 + e + r - e*r)) < 0	bl*r > cp	cp + bl*r*(-2 + e + r - e*r) + (-1 + e)*r*(bm + cm*(-2 + e + r - e*r)) < 0	cp*e*(-1 + r) + bl*r*(e + r - e*r) + bm*(-1 + e)*r*(-r + e*(-1 + 2*r)) > cp*r + cm*(-1 + e)*(-r^2 + e*(-1 + 2*r^2))	cp*e*(-1 + r) + bl*r*(e + r - e*r) + (bm - cm)*(-1 + e)*r*(-r + e*(-1 + 2*r)) > cp*r	r*(bl + bm - bl*r) > cm	0	cm < bl + cm*e	0	cm < bl + cm*e	bm*r*(e + r - 2*e*r) + cm*e*(-1 + 2*r^2) > cm*r^2	0	bg*r^2 > a*(cm + (-bm + cp + bl*(-1 + r))*r)	bg*r > a*(cp + (bm - cm)*(-1 + e)*r)	cm < bl + cm*e	0	bg*r > a*(cm + cp - cm*e + bl*(-1 + r) - bm*r + bm*e*r)	bg*r^2*(e + r - e*r) + a*r*(cp*e*(-1 + r) - cp*r + bm*(e + r - 2*e*r)) + a*cm*(-r^2 + e*(-1 + 2*r^2)) > 0	bg*r*(e + r^2 - 2*e*r^2 + e^2*r^2) > a*(cp*(e + r^2 - 2*e*r^2 + e^2*r^2) + (bm - cm)*(-1 + e)*r*(e + r^2 - 3*e*r^2 + 2*e^2*r^2))	(bl + bm - cp)*r > cm	0	bl + cm*e + bm*r > cm + cp + bm*e*r	0	bl + cm*e + bm*r > cm + cp + bm*e*r	(e*(-1 + r) - r)*r*(cp - bl*r) + bm*r*(e + r - 2*e*r) + cm*e*(-1 + 2*r^2) > cm*r^2	bl*r*(e + r^2 - 2*e*r^2 + e^2*r^2) > cp*(e + r^2 - 2*e*r^2 + e^2*r^2) + (bm - cm)*(-1 + e)*r*(e + r^2 - 3*e*r^2 + 2*e^2*r^2)	(0.5*bg*r)/a + bl*(0.5 + (-1 + e)*(-1 + r))*r + (-1 + e)*(cm - bm*r) > cp	(0.5*bg*r)/a + 0.5*bl*r > cp + 0.5*(bm - 1.*cm)*(-1. + e)*r	((0.5*bg)/a + (-1. + e)*(-0.5*bm + cm*(1.5 + e*(-1. + r) - 1.*r)) + bl*(0.5 + (-1 + e)*(-1 + r)))*r > cp	(0.5*bg*r)/a + 0.5*bl*r > cp	(0.5*bg*r)/a > cp + (-1 + e)*(bm + cm*(-1 + (-1 + e)*(-1 + r)^2))*r + bl*(-0.5 + (-1 + e)*(-1 + r)^2)*r	(0.5*bg*r)/a + 0.5*bl*r + ((-1 + e)*(-(cm*r^2) + bm*r*(e + r - 2*e*r) + cm*e*(-1 + 2*r^2)))/(e*(-1 + r) - r) > cp	(0.5*bg*r)/a + 0.5*bl*r > cp + ((bm - cm)*(-1 + e)*r*(e + r - 2*e*r - r^2 + 2*e*r^2))/(e + r - e*r - r^2 + e*r^2)
		('O', 'p')	cm*(-1 + e)*e + (bg*r)/a + bl*e*r > cp*e + bm*(-1 + e)*e + bl*r	(bg*r)/a + cm*(-1 + e)*(-1 + e + r) + bl*r*(2*e + r) > cp*e + bm*(-1 + e)*e + bl*r*(2 + e*r)	(bg*r)/a > cp*e + bm*(-1 + e)*(e - r) + (bl + cm*(-1 + e))*(-1 + e)*r*(-1 - r + r^2)	cm*(-1 + e)^2 + (bg*r)/a + bl*r*(2*e + r) > cp*e + bm*(-1 + e)*(e - r) + bl*r*(2 + e*r)	bg*r > a*(cp*e + bm*(-1 + e)*e - (-1 + e)*(bl + cm*e)*r)	bm*(-1 + e)*e*(-1 + r) + cm*e*(1 - 3*e + 2*e^2)*(-1 + r)^2 + (bg*r)/a + bl*e*r > cp*e + bl*r	bg*(1 + e*(-1 + r) - e^2*(-1 + r))*r + a*(bm*(-1 + e)*e*(1 + e^2 + e*(-1 + r))*(-1 + r) + (cp*e - bl*(-1 + e)*r)*(-1 + e + e^2*(-1 + r) - e*r) + cm*(-1 + e)*e*(-1 + r)*(2 + 2*e^4*(-1 + r)^2 - r + e^3*(-6 + 11*r - 5*r^2) - e*(6 - 6*r + r^2) + e^2*(8 - 13*r + 4*r^2))) > 0	bm + cm*e + bl*r > cm + cp + bm*e	cm*(-1 + e)^2 + bl*r*(2*e + r) > cp*e + bm*(-1 + e)*(e - r) + bl*r*(1 + e*r)	bm + (bl + cm*(-1 + e))*r > cp + bm*e	cm*(-1 + e)^2 + bl*r*(2*e + r) > cp*e + bm*(-1 + e)*(e - r) + bl*r*(1 + e*r)	bm + (bl + cm*(-1 + e))*r > cp + bm*e	bm*(-1 + e)*(-1 + r) + cm*(1 - 3*e + 2*e^2)*(-1 + r)^2 + bl*r > cp	bm*(-1 + e)*(1 + e^2 + e*(-1 + r))*(-1 + r) + (cp - bl*r)*(-1 + e + e^2*(-1 + r) - e*r) + cm*(-1 + e)*(-1 + r)*(2 + 2*e^4*(-1 + r)^2 - r + e^3*(-6 + 11*r - 5*r^2) - e*(6 - 6*r + r^2) + e^2*(8 - 13*r + 4*r^2)) > 0	cp + 2*bl*r^2 + bm*(-1 + e + r) > cm*e + bl*r*(2 + r^2)	cm + cp + bm*e + 3*bl*r^2 > bm + cm*e + bl*r*(3 + r^2)	cp + bm*(-1 + e) + (bl + cm*(-1 + e))*(-2 + r)*r > 0	bm + cm*e + 2*bl*r < cm + cp + bm*e + bl*r^2	cp + bm*(-1 + e) + (bl + cm*(-1 + e))*(-2 + r)*r > 0	bl + (-1 + e)*(cm + cp + bm*(-1 + e) - cm*e) < bl*e + bl*(-1 + e)*(-1 + r)*((-1 + r)^2 + r) + ((-1 + e)*(bm*r*((-1 - r + r^2)*(1 - r + r^2)^2 - 2*e^3*r*(-1 + 4*r - 8*r^2 + 9*r^3 - 6*r^4 + 2*r^5) + e^2*r*(-4 + 15*r - 30*r^2 + 35*r^3 - 24*r^4 + 8*r^5) + e*(1 - 6*r^2 + 17*r^3 - 21*r^4 + 15*r^5 - 5*r^6)) + cm*(2*e^3*r*(1 - r + r^2)^2*(1 - 3*r + 2*r^2) - (1 - r + r^2)^2*(-1 + r - 2*r^2 + r^3) + e^2*(2…	bl*r*(2 + 4*r^3 + e*r^2*(14 + 3*r^2) + 4*e^2*(r + 2*r^3)) + cm*(r^2*(8 + r^2) + 4*e*r*(4 + 5*r^2) + 10*e^3*(r + r^3) + e^2*(4 + 39*r^2 + 5*r^4)) < 2*cm*e + 2*cm*e^3 + 4*cm*r + 22*cm*e^2*r + bl*r^2 + 4*bl*e*r^2 + 31*cm*e*r^2 + 16*cm*e^3*r^2 + 4*bl*r^3 + 5*cm*r^3 + 10*bl*e^2*r^3 + 25*cm*e^2*r^3 + 12*bl*e*r^4 + 4*cm*e*r^4 + 2*cm*e^3*r^4 + bl*r^5 + 2*bl*e^2*r^5 + cp*(1 + 2*e^2*(-1 + r)^2*r - 2*r^2 + …	bg*r > a*(cm*e + (bl - bm*e)*r)	bg*r*(-1 + r - r^2) < a*(bl*(-2 + r)*r - (cp + bm*(-1 + e))*(-1 + r)*r + cm*(-1 + e)*(-1 + r - r^2 + r^3))	bg*(-1 + r) + a*(-cm - cp + cm*e + bm*(-1 + e)*(-2 + r) - cm*r + cm*e*r + cm*r^2 - cm*e*r^2 + bl*(1 + r - r^2)) < 0	a*(cm - cm*e + (cp + bl*(-2 + r) - bm*(-1 + e)*(-2 + r))*r) > bg*(-1 + r)*r	bg > a*bl	a*bl*r + a*cm*e*(-1 - 2*e*(-1 + r) + r) < bg*r	bg*(1 - e + e^2)*r > a*((bm*(-1 + e)^2*e + bl*(1 - e + e^2))*r + cm*(-1 + e)^2*e*(-2 - 2*e*(-1 + r) + 2*e^2*(-1 + r) + r))	bm*r > cm	cm + (-bl + cp - bm*(-1 + e)*(-2 + r))*r > cm*e	0	cm + (-bl + cp - bm*(-1 + e)*(-2 + r))*r > cm*e	0	3*e < 1 + 2*e^2	bm*r + cm*(-2 - 2*e*(-1 + r) + 2*e^2*(-1 + r) + r) < 0	-1.*cp*e + cm*(-1. + e)*e + bm*(e - 1.*e^2) + (0.5*bg*r)/a - 1.5*bl*r + 2.*bl*e*r + 2.*bl*r^2 - 2.*bl*e*r^2 - 1.*bl*r^3 + bl*e*r^3 > 0	bl*(-1 + e + (-1 + e)*(-1 + r)^3 + 0.5*r) + (0.5*bg*r)/a + (-1 + e)*(bm*(-1 + 0.5*r) + 0.5*cm*r) > (bm - cm)*(-1 + e)^2 + cp*e	(0.5*bg*r)/a + bl*(-1 + e + 0.5*r + (-1 + e)*(-1 + r)*((-1 + r)^2 + r)) + (-1 + e)*(bm*(-1 + 0.5*r) + 0.5*cm*r + cm*(-1 + e)*(-1 + r)*((-1 + r)^2 + r)) > (bm - cm)*(-1 + e)^2 + cp*e	-1.*cp*e + cm*(1 - 2.*e + e^2) + (0.5*bg*r)/a - 1.5*bl*r + 2.*bl*e*r + bl*r^2 - 1.*bl*e*r^2 + bm*(e - 1.*e^2 - 1.*r + e*r) > 0	bm*(e - 1.*e^2) + (0.5*bg*r)/a + bl*r*(-1.5 + e*(2. - 1.*r) + r) + cm*r*(1 + e^2*(2. - 1.*r) - 1.*r + e*(-3. + 2.*r)) > 1.*cp*e	bl + cp + cp*(-1 + e) + (bm - cm)*(-1 + e)^2 + ((-1 + e)*(bm*(1 + (-1 - 2*e + 2*e^2)*r + (7 - 6*e)*e*r^2 + (3 - 14*e + 10*e^2)*r^3 - 2*(2 - 7*e + 4*e^2 + e^3)*r^4 + (3 - 8*e + e^2 + 4*e^3)*r^5 + (-1 + e + 4*e^2 - 4*e^3)*r^6 + e*(1 - 3*e + 2*e^2)*r^7) + cm*(-1 + 2*r - 5*r^2 + 8*r^3 - 10*r^4 + 8*r^5 - 4*r^6 + r^7 - 2*e^3*r*(1 - r + r^2)^2*(1 - 3*r + 2*r^2) + e*(2 - 8*r + 21*r^2 - 36*r^3 + 45*r^4 - …	bl*(-1 + e) + (0.5*bg*r)/a > (bm - cm)*(-1 + e)^2 + cp*e + 1.*bl*(-1. + 1.5*r - 1.*r^2 + e*(1 - 2.*r + r^2)) + ((-1 + e)*(bm*(-1 + 2*r - r^2 - 2*r^3 + 4*r^4 - 3*r^5 + r^6 + 2*e^4*(-1 + r)^5*r*(1 + r) - e^3*(-1 + r)^2*r*(-4 + 12*r - 7*r^2 - 4*r^3 + 5*r^4) - e*(-1 + 2*r + 6*r^2 - 20*r^3 + 24*r^4 - 13*r^5 + 2*r^6 + r^7) + e^2*(-1 - 2*r + 21*r^2 - 44*r^3 + 41*r^4 - 13*r^5 - 5*r^6 + 4*r^7)) + cm*(1 + …
		('O', 'm')	cm*(-1 + e)*e + (bg*r)/a + (-1 + e)*(bl - bm*e)*r > cp*e	bg*r*(-1 - e*(-1 + r)*r) + a*(-((1 + e*(-1 + r)*r)*(-(cp*e) - bl*(-1 + e)*(-2 + r)*r + cm*(-1 + e)*(-1 + e + r))) + bm*(-1 + e)*(-(-1 + r)^2 + e^2*(-1 + r)*r + e*(2 - 2*r + r^3))) < 0	(bg*r)/a > cp*e + (bl + cm*(-1 + e))*(-1 + e)*(-2 + r)*r + (bm*(-1 + e)*(2*e^3*(-1 + r)^2*r + r*(-3 + 5*r - 2*r^2) + e^2*(2 - 10*r + 16*r^2 - 7*r^3) + e*(-1 + 10*r - 17*r^2 + 7*r^3)))/(1 + 2*e^2*(-1 + r)^2*r - 2*r^2 + r^3 + e*r*(-2 + 6*r - 3*r^2))	bg*r*(1 + (-1 + e)*r) > a*(bm*(-1 + e)*(-1 + e*(2 - 3*r) + r + e^2*r) + (1 + (-1 + e)*r)*(-(cm*(-1 + e)^2) + cp*e + bl*(-1 + e)*(-2 + r)*r))	a*(cp*e - (-1 + e)*(bl + cm*e)*r + bm*(-1 + e)*e*(-1 + 2*e*(-1 + r)^2 + 3*r - r^2)) < bg*r	(bg + a*bl*(-1 + e))*r > a*cp*e	bg*(1 + e*(-1 + r) - e^2*(-1 + r))*r + a*(cm*(-1 + e)*e*(1 + e^2*(2 - 3*r) + e*(-2 + r) + e^3*(-1 + r))*(-1 + r) + cp*e*(-1 + e + e^2*(-1 + r) - e*r) + (-1 + e)*(bm*e^3*(-1 + r) + bl*(1 + e*(-1 + r) - e^2*(-1 + r))*r)) > 0	cm*e + (bl + bm)*r > cm + cp + bm*e*r	bm*(-1 + e)*((-1 + r)^2 + e^2*(-2 + r)*r + e*(-2 + 5*r - 2*r^2)) > (-1 - 2*(-1 + e)*r + (-1 + e)*r^2)*(cm*(-1 + e)^2 - cp*e + bl*r*(-2 + 3*r - r^2 + e*(3 - 3*r + r^2)))	cp + bm*(-1 + e)*(-1 + 2*e*(-1 + r)^2 + 3*r - r^2) < (bl + cm*(-1 + e))*r	(1 + (-1 + e)*r)*(cm*(-1 + e)^2 - cp*e + bl*r*(-1 + 2*e + r - e*r)) > bm*(-1 + e)*(-1 + e*(2 - 3*r) + r + e^2*r)	cp + bm*(-1 + e)*(-1 + 2*e*(-1 + r)^2 + 3*r - r^2) < (bl + cm*(-1 + e))*r	bl*r > cp	cp + cp*e*(-1 + r) + e*(bm*e*(e + r) + bl*r*(1 + e*r)) < bm*e^2 + cp*e^2*(-1 + r) + cm*(-1 + e)*(1 + e^2*(2 - 3*r) + e*(-2 + r) + e^3*(-1 + r))*(-1 + r) + bl*r + bl*e^2*r + bm*e^3*r + bl*e*r^2	cp + bm*e*r > cm*e + bl*r	bm*((-1 + r)^2 + e^2*(-2 + r)*r + e*(-2 + 5*r - 2*r^2)) < (-1 - 2*(-1 + e)*r + (-1 + e)*r^2)*(-cp + cm*(-1 + e) + bl*r*(3 - 3*r + r^2))	bm*(-2*e^3*(-1 + r)^2*r + r*(3 - 5*r + 2*r^2) + e*(1 - 10*r + 17*r^2 - 7*r^3) + e^2*(-2 + 10*r - 16*r^2 + 7*r^3)) < (cp + (bl + cm*(-1 + e))*(-2 + r)*r)*(1 + 2*e^2*(-1 + r)^2*r - 2*r^2 + r^3 + e*r*(-2 + 6*r - 3*r^2))	bm*(-1 + e*(2 - 3*r) + r + e^2*r) + (1 + (-1 + e)*r)*(cm + cp - cm*e + bl*(-2 + r)*r) > 0	bm*(-2*e^3*(-1 + r)^2*r + r*(3 - 5*r + 2*r^2) + e*(1 - 10*r + 17*r^2 - 7*r^3) + e^2*(-2 + 10*r - 16*r^2 + 7*r^3)) < (cp + (bl + cm*(-1 + e))*(-2 + r)*r)*(1 + 2*e^2*(-1 + r)^2*r - 2*r^2 + r^3 + e*r*(-2 + 6*r - 3*r^2))	cp > bl*r	cp*(-(-1 + r)^4 + e^3*(-1 + r)^3*r + e^2*(-1 + 5*r - 12*r^2 + 10*r^3 - 3*r^4) + e*(1 - 8*r + 15*r^2 - 11*r^3 + 3*r^4)) + cm*(-1 + e)*(-((-2 + r)*(-1 + r)^4*r) + e^3*(-1 + r)^3*(-1 + 3*r - 5*r^2 + 2*r^3) + e^2*(-1 + 11*r - 38*r^2 + 68*r^3 - 62*r^4 + 28*r^5 - 5*r^6) + e*(1 - 8*r + 32*r^2 - 58*r^3 + 52*r^4 - 23*r^5 + 4*r^6)) + (1 + (-1 + e)*r)*(bl*(-2 + r)*r*((-1 + r)^3 + e^2*(-1 + r)^3 + e*(1 - 6*r…	bg*r > a*(cm*e + (bl - bm*e)*r)	bg*r*(1 - r + r^2)*(-1 + r^2 - 2*r^3 + r^4 + e*r*(2 - 5*r + 6*r^2 - 3*r^3) + 2*e^2*r*(-1 + 2*r - 2*r^2 + r^3)) + a*((-1 + r^2 - 2*r^3 + r^4 + e*r*(2 - 5*r + 6*r^2 - 3*r^3) + 2*e^2*r*(-1 + 2*r - 2*r^2 + r^3))*(r*(cp + bl*(-2 + r) - cp*r) + cm*(-1 + e)*(-1 + r - r^2 + r^3)) - bm*(-1 + r)*(1 - r + r^2 + r^3 - 2*r^4 + 2*r^5 - r^6 + e^2*r*(2 - 7*r + 12*r^2 - 14*r^3 + 10*r^4 - 5*r^5) + 2*e^3*r*(-1 + 2*…	bm*(-2*e^3*(-1 + r)^2*r + r*(3 - 5*r + 2*r^2) + e*(1 - 10*r + 17*r^2 - 7*r^3) + e^2*(-2 + 10*r - 16*r^2 + 7*r^3)) < (cp + (bl + cm*(-1 + e))*(-2 + r)*r)*(1 + 2*e^2*(-1 + r)^2*r - 2*r^2 + r^3 + e*r*(-2 + 6*r - 3*r^2))	bm*(-1 + e*(2 - 3*r) + r + e^2*r) + (1 + (-1 + e)*r)*(cm + cp - cm*e + bl*(-2 + r)*r) > 0	bg*r > a*(bm*e*(-1 + 2*e)*(-1 + r) + bl*r)	bg > a*bl	bg*(-1 + e - e^2)*r + a*(-(cm*(-1 + e)*e*(-1 + e + e^2*(-1 + r))) + bl*(1 - e + e^2)*r + bm*e*(r - 2*e*r + e^2*(-1 + 2*r))) < 0	bm*r > cm	bm*((-1 + r)^2 + e^2*(-2 + r)*r + e*(-2 + 5*r - 2*r^2)) < (-1 - 2*(-1 + e)*r + (-1 + e)*r^2)*(-cp + cm*(-1 + e) + bl*r*(3 - 3*r + r^2))	3*e > 1 + 2*e^2	bm*(-1 + e*(2 - 3*r) + r + e^2*r) + (1 + (-1 + e)*r)*(cm + cp - cm*e + bl*(-2 + r)*r) > 0	3*e > 1 + 2*e^2	0	bm*(r - 2*e*r + e^2*(-1 + 2*r)) < cm*(-1 + e)*(-1 + e + e^2*(-1 + r))	cm*(-1. + e)*e + ((0.5*bg)/a + bl*(-0.5 + e) + bm*(1 - 1.*e)*e)*r > 1.*cp*e	bg*r*(2. - 1.*r + 1.*r^2) + a*(-4.*cp*e - 6.*bl*r + 8.*bl*e*r + 2.*cp*e*r + 7.*bl*r^2 - 8.*bl*e*r^2 - 2.*cp*e*r^2 - 5.*bl*r^3 + 6.*bl*e*r^3 + 2.*bl*r^4 - 2.*bl*e*r^4 + bm*(-4. + 6.*r - 5.*r^2 + 1.*r^3 + e^2*(-8. + 10.*r - 6.*r^2) + e*(12. - 16.*r + 11.*r^2 - 1.*r^3)) + cm*(4. - 4.*r + 3.*r^2 - 1.*r^3 + e^2*(4. - 2.*r + 2.*r^2) + e*(-8. + 6.*r - 5.*r^2 + 1.*r^3))) > 0	0.5*bg*r + a*(-1.*cp*e + bl*(-0.5 + 1.*e)*r + cm*(0.5 - 1.5*e + 1.*e^2)*r + bm*(-2.0000000000000004*e^3*(1. - 1.*r)^2 + (-1. + 0.5*r)*r + e*(-1. + 5.*r - 2.5*r^2) + e^2*(3. - 8.*r + 4.*r^2))) > 0	(-bm + cm)*(-1 + e)^2 + (0.5*bg*r)/a + bl*r*(-1.5 + e*(2. - 1.*r) + r) + (bm*(-1 + e)*e*(-1 + r))/(1 + (-1 + e)*r) > cp*e	(2.*(bg*r*(-0.25 - 0.5000000000000001*e^2*(1. - 1.*r)^2*r + 0.25*r^2 - 0.25*r^3 + e*r*(0.5 - 1.*r + 0.75*r^2)) + a*(cp*e*(0.5 - 0.5*r^2 + 0.5*r^3 + e*r*(-1. + 2.*r - 1.5*r^2) + e^2*(r - 2.*r^2 + r^3)) + bm*(-0.5000000000000001*r*(-1. + 1.*r)^3 + e^4*(r - 2.*r^2 + r^3) + e^2*(-1.5 + 9.*r - 15.*r^2 + 11.*r^3 - 2.5*r^4) + e^3*(1 - 6.*r + 10.*r^2 - 6.5*r^3 + r^4) + e*(0.5 - 4.5*r + 8.5*r^2 - 7.*r^3 +…	(0.5*bg*r)/a + bl*(-0.5 + e)*r > cp*e	(a*(bm*(-1 + e)^2 - cm*(-1 + e)^2 + cp*e)*(1 + (-1 + e)*r)*(-1 + e^2*(-1 + r)^3 + 2*r - 2*r^2 + r^3 + e*(1 - 5*r + 5*r^2 - 2*r^3)) - 0.5*bg*r*(1. + (-1. + e)*r)*(-1. + 2.*r - 2.*r^2 + r^3 + 1.*e^2*(-1. + 1.*r)^3 + e*(1 - 5.*r + 5.*r^2 - 2.*r^3)) + a*bl*(1.5 + e*(-2. + r) - 1.*r)*r*(1. + (-1. + e)*r)*(-1. + 2.*r - 2.*r^2 + r^3 + 1.*e^2*(-1. + 1.*r)^3 + e*(1 - 5.*r + 5.*r^2 - 2.*r^3)) - a*(-1 + e)*…
		('O', 'pm')	bg*(1 - e + e^2)*r > a*(cm*e*(2 - 5*e + 5*e^2 - 2*e^3) + (1 - e + e^2)*(cp*e + bl*r - bl*e*r) + bm*(-1 + e)*e*(1 + r + e^2*(1 + r) - e*(2 + r)))	(bg*r)/a + (cm*(-1 + e)*(-1 + 2*e^3 + e^2*(-4 + r) - e*(-3 + r) + r))/(1 - e + e^2) > cp*e + bl*(-1 + e)*(-2 + r)*r + (bm*(-1 + e)*(-(-1 + r)^2 + 2*e^4*(-1 + r)*r + e^2*(-5 + 2*r + r^2 - r^3) + e^3*(3 + r - 3*r^2 + r^3) + e*(4 - 4*r + r^2 + r^3)))/((1 - e + e^2)*(1 + e*(-1 + r)*r))	bg*(1 - e + e^2)*r*(1 + 2*e^2*(-1 + r)^2*r - 2*r^2 + r^3 + e*r*(-2 + 6*r - 3*r^2)) + a*(-(cp*e*(1 - e + e^2)*(1 + 2*e^2*(-1 + r)^2*r - 2*r^2 + r^3 + e*r*(-2 + 6*r - 3*r^2))) - cm*(-1 + e)^2*(2*e^4*(-1 + r)^2*r*(-1 - 2*r + r^2) + e^3*r*(4 - 2*r - 19*r^2 + 20*r^3 - 5*r^4) + r*(-2 + r + 4*r^2 - 4*r^3 + r^4) + e*(1 + 2*r + r^2 - 17*r^3 + 16*r^4 - 4*r^5) + e^2*(-1 - 4*r + r^2 + 24*r^3 - 24*r^4 + 6*r^5…	bg*(1 - e + e^2)*r*(1 + (-1 + e)*r) > a*(bm*(-1 + e)*(-1 + e^3*(3 - 7*r) + e*(4 - 5*r) + r + 2*e^4*r + e^2*(-5 + 8*r)) + (1 + (-1 + e)*r)*(-(cm*(-1 + e)^2*(1 - 2*e + 2*e^2)) + (1 - e + e^2)*(cp*e + bl*(-1 + e)*(-2 + r)*r)))	bg*(1 - e + e^2)*r + a*(-(cp*e*(1 - e + e^2)) + cm*(-1 + e)*e*(1 + r + e^2*(1 + r) - e*(2 + r)) - (-1 + e)*(bl*(-1 + e - e^2)*r + bm*e*(2*e^3*(-1 + r)^2 - (-3 + r)*r + e^2*(-2 + 7*r - 3*r^2) + e*(1 - 7*r + 3*r^2)))) > 0	(bg*r)/a + bl*(-1 + e)*r > e*(cp + (bm*(-1 + e)^3)/(1 - e + e^2) + (cm*(-1 + e)*(1 + e*(-3 + r) - e^3*(4 - 5*r + r^2) + e^2*(5 - 5*r + r^2) + e^4*(2 - 3*r + r^2)))/((1 - e + e^2)*(-1 + e + e^2*(-1 + r) - e*r)))	a*(cp*e*(1 - e + e^2)*(-1 + e + e^2*(-1 + r) - e*r) + bm*(-1 + e)*e*(-1 - e*(-3 + r) - 4*e^3*(-1 + r) + 2*e^4*(-1 + r) + e^2*(-5 + 4*r)) - (-1 + e)*r*(bl*(1 - e + e^2)*(-1 + e + e^2*(-1 + r) - e*r) + cm*e*(-1 - e*(-3 + r) - 3*e^3*(-1 + r) + 2*e^4*(-1 + r) + e^2*(-4 + 3*r)))) > bg*(1 - e + e^2)*r*(-1 + e + e^2*(-1 + r) - e*r)	cm*(2 - 5*e + 5*e^2 - 2*e^3) + (1 - e + e^2)*(cp - bl*r) + bm*(-1 + e)*(1 + r + e^2*(1 + r) - e*(2 + r)) < 0	bm*(-1 + e)*((-1 + r)^2 + 2*e^4*(-2 + r)*r + e^3*(-3 + 13*r - 6*r^2) + e*(-4 + 9*r - 4*r^2) + e^2*(5 - 15*r + 7*r^2)) > (-1 - 2*(-1 + e)*r + (-1 + e)*r^2)*(cm*(-1 + e)^2*(1 - 2*e + 2*e^2) - (1 - e + e^2)*(cp*e + bl*r*(2 - 3*r + r^2 - e*(3 - 3*r + r^2))))	cp*(1 - e + e^2) + bl*e*r + bm*(10*e*r + 11*e^3*r + r^2 + 2*e^4*(1 + r^2) + e^2*(3 + 6*r^2)) < bl*(1 + e^2)*r + cm*(-1 + e)*(1 + r + e^2*(1 + r) - e*(2 + r)) + bm*(e + 3*r + 14*e^2*r + 4*e^4*r + 4*e*r^2 + e^3*(4 + 5*r^2))	(1 + (-1 + e)*r)*(cm*(-1 + e)^2*(1 - 2*e + 2*e^2) - (1 - e + e^2)*(cp*e + bl*(1 + e*(-2 + r) - r)*r)) > bm*(-1 + e)*(-1 + e^3*(3 - 7*r) + e*(4 - 5*r) + r + 2*e^4*r + e^2*(-5 + 8*r))	cp*(1 - e + e^2) + bl*e*r + bm*(10*e*r + 11*e^3*r + r^2 + 2*e^4*(1 + r^2) + e^2*(3 + 6*r^2)) < bl*(1 + e^2)*r + cm*(-1 + e)*(1 + r + e^2*(1 + r) - e*(2 + r)) + bm*(e + 3*r + 14*e^2*r + 4*e^4*r + 4*e*r^2 + e^3*(4 + 5*r^2))	bm*(-1 + e)^3*(-1 + e + e^2*(-1 + r) - e*r) + (1 - e + e^2)*(cp - bl*r)*(-1 + e + e^2*(-1 + r) - e*r) + cm*(-1 + e)*(1 + e*(-3 + r) - e^3*(4 - 5*r + r^2) + e^2*(5 - 5*r + r^2) + e^4*(2 - 3*r + r^2)) > 0	cp*(1 - e + e^2)*(-1 + e + e^2*(-1 + r) - e*r) + bm*(-1 + e)*(-1 - e*(-3 + r) - 4*e^3*(-1 + r) + 2*e^4*(-1 + r) + e^2*(-5 + 4*r)) + r*(-(bl*(1 - e + e^2)*(-1 + e + e^2*(-1 + r) - e*r)) - cm*(-1 + e)*(-1 - e*(-3 + r) - 3*e^3*(-1 + r) + 2*e^4*(-1 + r) + e^2*(-4 + 3*r))) > 0	3*cm*e^2 + cp*(1 - e + e^2) + 2*bl*e*r + 2*bl*r^2 + 2*bl*e^2*r^2 + bl*e*r^3 + bm*(-1 + 2*e^3 + e^2*(-4 + r) - e*(-3 + r) + r) > 2*cm*(e + e^3) + bl*r*(2 + 2*e*r + r^2 + e^2*(2 + r^2))	-((bm - cm)*(-1 + 3*e - 4*e^2 + 2*e^3)) < (1 - e + e^2)*(cp - bl*r*(3 - 3*r + r^2))	cm*e + cm*e^3 + cp*(-1 + e - e^2) + bm*(1 - 3*e + 4*e^2 - 2*e^3) + 2*bl*r + 4*cm*e*r + 2*bl*e^2*r + 2*cm*e^3*r + cm*r^2 + bl*e*r^2 + 2*cm*e^2*r^2 < bl*r*(2*e + r + e^2*r) + cm*(2*r + 2*e*r^2 + e^3*r^2 + e^2*(2 + 4*r))	-((bm - cm)*(-1 + 3*e - 4*e^2 + 2*e^3)) < (1 - e + e^2)*(cp + bl*(-2 + r)*r)	cm*e + cm*e^3 + cp*(-1 + e - e^2) + bm*(1 - 3*e + 4*e^2 - 2*e^3) + 2*bl*r + 4*cm*e*r + 2*bl*e^2*r + 2*cm*e^3*r + cm*r^2 + bl*e*r^2 + 2*cm*e^2*r^2 < bl*r*(2*e + r + e^2*r) + cm*(2*r + 2*e*r^2 + e^3*r^2 + e^2*(2 + 4*r))	((-1 + e)*(-(bl*(1 - e + e^2)*(-1 + r - e*r + (-1 + e)*r^2)*((-1 + r)^2*(1 - r + r^2) + e^2*(-1 + r)^2*(1 - r + r^2) + e*(-1 + 6*r - 8*r^2 + 6*r^3 - 2*r^4))) + (bm - cm)*(-1 + e)*(1 - 2*e + 2*e^2)*(-1 + r - e*r + (-1 + e)*r^2)*((-1 + r)^2*(1 - r + r^2) + e^2*(-1 + r)^2*(1 - r + r^2) + e*(-1 + 6*r - 8*r^2 + 6*r^3 - 2*r^4)) - (1 - e + e^2)*(-1 + r - e*r + (-1 + e)*r^2)*(-cp + bl*(-1 + 2*r - 2*r^2 +…	cp*(1 - e + e^2)*((-1 + r)^3 + e^2*(-1 + r)^3 + e*(1 - 6*r + 6*r^2 - 2*r^3)) + bm*(-1 + 3*e - 4*e^2 + 2*e^3)*((-1 + r)^3 + e^2*(-1 + r)^3 + e*(1 - 6*r + 6*r^2 - 2*r^3)) + r*(bl*(1 - e + e^2)*(-2 + r)*((-1 + r)^3 + e^2*(-1 + r)^3 + e*(1 - 6*r + 6*r^2 - 2*r^3)) + cm*(-1 + e)*((-2 + r)*(-1 + r)^3 + 2*e^4*(-2 + r)*(-1 + r)^3 + e^3*(-5 + 31*r - 44*r^2 + 25*r^3 - 5*r^4) + e*(-6 + 27*r - 36*r^2 + 20*r^3…	bg*(1 - e + e^2)*r > a*(cm*e*(2 - 3*e + 2*e^2) + bl*(1 - e + e^2)*r + bm*e*(e^2*(1 - 3*r) + e^3*(-1 + r) - 2*r + 3*e*r))	a*(bm*(-1 + e)*(1 - 2*r + 3*r^2 - 3*r^3 + r^4 + r^5 - 2*r^6 + r^7 + 2*e^4*(-1 + r)^2*r*(1 + r^2 + r^4) - e^3*(-1 + r)^2*(1 + 3*r + 4*r^3 + 5*r^5) + e*(-3 + 5*r - 6*r^2 + 4*r^3 + r^4 - 6*r^5 + 8*r^6 - 4*r^7) + e^2*(3 - 3*r + r^2 + 2*r^3 - 6*r^4 + 10*r^5 - 12*r^6 + 6*r^7)) - (-1 + r^2 - 2*r^3 + r^4 + e*r*(2 - 5*r + 6*r^2 - 3*r^3) + 2*e^2*r*(-1 + 2*r - 2*r^2 + r^3))*((1 - e + e^2)*r*(cp + bl*(-2 + r…	cm*e + cm*e^3 + cp*(-1 + e - e^2) + bm*(1 - 3*e + 4*e^2 - 2*e^3) + 2*bl*r + 4*cm*e*r + 2*bl*e^2*r + 2*cm*e^3*r + cm*r^2 + bl*e*r^2 + 2*cm*e^2*r^2 < bl*r*(2*e + r + e^2*r) + cm*(2*r + 2*e*r^2 + e^3*r^2 + e^2*(2 + 4*r))	-((bm - cm)*(-1 + 3*e - 4*e^2 + 2*e^3)) < (1 - e + e^2)*(cp + bl*(-2 + r)*r)	bg*(-1 + e - e^2)*r + a*(cm*(-1 + e)^2*e + bl*(1 - e + e^2)*r - bm*(-1 + e)^2*e*(-1 - 2*e*(-1 + r) + 2*e^2*(-1 + r) + 2*r)) < 0	bg*(1 - e + e^2)*r + a*(cm*e*(-1 + 2*e + e^2*(-2 + r)) + bl*(-1 + e - e^2)*r - bm*(-1 + e)*e*(e^2*(-1 + r) + r - e*r)) > 0	bg > a*bl	cm*(-2 + 3*e - 2*e^2) + bm*(-(e^3*(-1 + r)) + 2*r - 3*e*r + e^2*(-1 + 3*r)) > 0	-((bm - cm)*(-1 + 3*e - 4*e^2 + 2*e^3)) < (1 - e + e^2)*(cp - bl*r*(3 - 3*r + r^2))	cm + bm*(1 + 2*e*(-1 + r) - 2*e^2*(-1 + r) - 2*r) < 0	-((bm - cm)*(-1 + 3*e - 4*e^2 + 2*e^3)) < (1 - e + e^2)*(cp + bl*(-2 + r)*r)	cm + bm*(1 + 2*e*(-1 + r) - 2*e^2*(-1 + r) - 2*r) < 0	cm*(-1 + 2*e + e^2*(-2 + r)) > bm*(-1 + e)*(e^2*(-1 + r) + r - e*r)	0	bg*r*(1. + e^3*r*(-1. + 1.*r) + e^2*(1. + 1.*r - 1.*r^2) + e*(-1. - 1.*r + 1.*r^2)) + a*(-2.*cp*e + 2.*cp*e^2 - 2.*cp*e^3 - 3.*bl*r + 7.*bl*e*r - 7.*bl*e^2*r + 2.*cp*e^2*r + 4.*bl*e^3*r - 2.*cp*e^3*r + 2.*cp*e^4*r + 4.*bl*r^2 - 5.*bl*e*r^2 + 1.*bl*e^2*r^2 - 2.*cp*e^2*r^2 + 3.*bl*e^3*r^2 + 2.*cp*e^3*r^2 - 4.*bl*e^4*r^2 - 2.*cp*e^4*r^2 - 2.*bl*r^3 - 3.*bl*e*r^3 + 11.*bl*e^2*r^3 - 13.*bl*e^3*r^3 + 8…	bg*r*(2. - 1.*r + 1.*r^2 + e*(-2. + 1.*r - 1.*r^2) + e^2*(2. - 1.*r + 1.*r^2)) + a*(-4.*cp*e + 4.*cp*e^2 - 4.*cp*e^3 - 6.*bl*r + 14.*bl*e*r + 2.*cp*e*r - 14.*bl*e^2*r - 2.*cp*e^2*r + 8.*bl*e^3*r + 2.*cp*e^3*r + 7.*bl*r^2 - 15.*bl*e*r^2 - 2.*cp*e*r^2 + 15.*bl*e^2*r^2 + 2.*cp*e^2*r^2 - 8.*bl*e^3*r^2 - 2.*cp*e^3*r^2 - 5.*bl*r^3 + 11.*bl*e*r^3 - 11.*bl*e^2*r^3 + 6.*bl*e^3*r^3 + 2.*bl*r^4 - 4.*bl*e*r^…	bg*(1. - 1.*e + 1.*e^2)*r + a*(2.*bm*e^2 - 6.*bm*e^3 + 8.*bm*e^4 - 4.*bm*e^5 + cp*e*(-2. + 2.*e - 2.*e^2) - 1.*bl*r - 2.*bm*r + 3.*bl*e*r + 12.*bm*e*r - 3.*bl*e^2*r - 28.*bm*e^2*r + 2.*bl*e^3*r + 34.*bm*e^3*r - 24.*bm*e^4*r + 8.*bm*e^5*r + 1.*bm*r^2 - 6.*bm*e*r^2 + 14.*bm*e^2*r^2 - 17.*bm*e^3*r^2 + 12.*bm*e^4*r^2 - 4.*bm*e^5*r^2 + cm*(e^3*(-6. - 5.*r) + e*(-2. - 4.*r) + 1.*r + e^4*(2. + 2.*r) + e…	bg*r*(1. + e^2*(1. - 2.*r) - 1.*r + 1.*e^3*r + e*(-1. + 2.*r)) + a*(-2.*cp*e + 2.*cp*e^2 - 2.*cp*e^3 - 3.*bl*r + 7.*bl*e*r + 2.*cp*e*r - 7.*bl*e^2*r - 4.*cp*e^2*r + 4.*bl*e^3*r + 4.*cp*e^3*r - 2.*cp*e^4*r + 5.*bl*r^2 - 14.*bl*e*r^2 + 18.*bl*e^2*r^2 - 13.*bl*e^3*r^2 + 4.*bl*e^4*r^2 - 2.*bl*r^3 + 6.*bl*e*r^3 - 8.*bl*e^2*r^3 + 6.*bl*e^3*r^3 - 2.*bl*e^4*r^3 + bm*(-2. + e^3*(16. - 30.*r) + e*(10. - 12…	-1.*(0.5 + 1.*e^2*(1. - 1.*r)^2*r - 0.5*r^2 + 0.5*r^3 + e*r*(-1. + 2.*r - 1.5*r^2))*(bg*r*(-0.25 - 0.5000000000000001*e^4*(1. - 1.*r)^2*r + 0.25*r^2 - 0.25*r^3 + e^3*r*(1. - 2.*r + 1.25*r^2) + e^2*(-0.25 - 1.*r + 2.25*r^2 - 1.5*r^3) + e*(0.25 + 0.5*r - 1.25*r^2 + 1.*r^3)) + a*(-0.5*bm*e^2 + 1.5*bm*e^3 - 2.*bm*e^4 + 1.*bm*e^5 + 0.75*bl*r + 0.5*bm*r - 1.75*bl*e*r - 5.*bm*e*r + 1.75*bl*e^2*r + 15.*b…	(0.5*bg*r)/a + bl*r*(-1.5 + 2*r - r^2 + e*(2 - 2*r + r^2)) > cp*e + ((bm - cm)*(-1 + e)^2*(1 - 2*e + 2*e^2))/(1 - e + e^2) + ((-1 + e)*(bm*(-1 + 3*r - 7*r^2 + 9*r^3 - 8*r^4 + 4*r^5 - r^6 + e^3*(-1 + r)^2*(1 - 3*r + 5*r^2 - 4*r^3 + 2*r^4) + e^2*(-2 + 11*r - 28*r^2 + 42*r^3 - 38*r^4 + 20*r^5 - 5*r^6) + e*(2 - 10*r + 24*r^2 - 34*r^3 + 31*r^4 - 16*r^5 + 4*r^6)) + cm*(1 - 3*r + 7*r^2 - 9*r^3 + 8*r^4 -…	(0.5*bg*r)/a + bl*r*(-1.5 + e*(2. - 1.*r) + r) > cp*e + ((bm - cm)*(-1 + e)^2*(1 - 2*e + 2*e^2))/(1 - e + e^2) + ((-1 + e)*(bm + cm*(-1 + e*(-1 + r)^2 + r - r^2))*(-1 + 2*e^2*(-1 + r)^3 + 2*r - 2*r^2 + r^3 + e*(2 - 7*r + 7*r^2 - 3*r^3)))/(-1 + e^2*(-1 + r)^3 + 2*r - 2*r^2 + r^3 + e*(1 - 5*r + 5*r^2 - 2*r^3))
	Local and Global	('LG', 'c')	1.*bg*r > 1.*a*bl*r	1.*bg*r + a*cm*(1. - 1.*r + e*(-1. + 1.*r)) > 1.*a*bl*r	1.*bg*r + a*(-1.*bl + bm*(-2. + 2.*e))*r + a*cm*(1. + e*(-1. - 1.*r) + 1.*r) > 0	cm + ((0.5*bg)/a - 0.5*bl + bm*(-1 + e))*r > cm*e	1.*bg*r > 1.*a*bl*r	((0.5*bg)/a - 0.5*bl + bm*(-1 + e)*e)*r > cm*(-1 + e)*e	bg*r*(-1. + 1.*r + (-1. - 1.*e + 1.*e^2)*r^2 + (2. - 2.*e)*e*r^3 + e*(-1. + 1.*e)*r^4) + a*(cm*e*(-2. + 4.*r - 8.*r^2 + 8.*r^3 - 6.*r^4 + 2.*r^5 + e^2*r*(2. - 8.*r + 12.*r^2 - 10.*r^3 + 4.*r^4) + e*(2. - 6.*r + 16.*r^2 - 20.*r^3 + 16.*r^4 - 6.*r^5)) + r*(bl*(1. - 1.*r + (1. + 1.*e - 1.*e^2)*r^2 + e*(-2. + 2.*e)*r^3 + (1. - 1.*e)*e*r^4) + bm*e*(2. - 2.*r + 2.*r^2 + e^2*r*(2. - 4.*r + 4.*r^2 - 2.*r…	1.*a*bl*r > 1.*bg*r	0.5*bl*r + (-1. + e)*(cm*(-0.5 - 0.5*r) + bm*r) > (0.5*bg*r)/a	cm*(-1 + e)*(-0.5 + 0.5*r) + 0.5*bl*r > (0.5*bg*r)/a	cm*(-1 + e) + ((0.5*bg)/a - 0.5*bl + bm - bm*e)*r < 0	1.*a*bl*r > 1.*bg*r	cm*(-1. + e)*e + (0.5*bg*r)/a + bm*(1 - 1.*e)*e*r < 0.5*bl*r	bg*r*(-1. + 1.*r + (-1. - 1.*e + 1.*e^2)*r^2 + (2. - 2.*e)*e*r^3 + e*(-1. + 1.*e)*r^4) + a*(cm*e*(2. - 4.*r + 8.*r^2 - 8.*r^3 + 6.*r^4 - 2.*r^5 + e^2*r*(-2. + 8.*r - 12.*r^2 + 10.*r^3 - 4.*r^4) + e*(-2. + 6.*r - 16.*r^2 + 20.*r^3 - 16.*r^4 + 6.*r^5)) + r*(bl*(1. - 1.*r + (1. + 1.*e - 1.*e^2)*r^2 + e*(-2. + 2.*e)*r^3 + (1. - 1.*e)*e*r^4) + bm*e*(-2. + 2.*r - 2.*r^2 + e^2*r*(-2. + 4.*r - 4.*r^2 + 2…	0.5*bg*r + 0.5*a*bl*r < 1.*a*cp	0. + cp + cm*(0.5 + e*(-0.5 - 0.5*r) + 0.5*r) + bm*e*r > ((0.5*bg)/a + 0.5*bl + bm)*r	0. + cp + cm*(0.5 + e*(-0.5 - 0.5*r) + 0.5*r) + bm*e*r > ((0.5*bg)/a + 0.5*bl + bm)*r	cm*(-1 + e) + ((0.5*bg)/a + 0.5*bl + bm - bm*e)*r < cp	((0.5*bg)/a + 0.5*bl + bm - 1.*cm - 1.*bm*e + cm*e)*r < 1.*cp	cm*(-1. + e)*e + (0.5*bg*r)/a + 0.5*bl*r + bm*(1 - 1.*e)*e*r < 1.*cp	bg*r*(-1. + 1.*e*r) + a*(cm*e*(2. - 6.*r) + 2.*cm*r + cm*e^2*(-2. + 4.*r) + cp*(2. - 2.*e*r) + bl*r*(-1. + 1.*e*r) + bm*r*(-2. - 2.*e^2*r + e*(2. + 2.*r))) > 0	bg*(-0.5 + 1.*e)*r + a*(-1.*cp*e + 0.5*bl*r) < 0	bg*(0.5 - 1.*e)*r + a*(1.*cp*e - 0.5*bl*r - 1.*bm*e*r + 1.*bm*e^2*r + cm*(0.5 - 0.5*e - 0.5*r + 1.5*e*r - 1.*e^2*r)) > 0	cp + (bm - cm)*(-1 + e) + (bm - 0.5*cm)*(-1. + e)*(-1. + r) + (bg*(-0.5 + (-1 + e)*(-1 + r))*r)/a > 0. + cp*(-1 + e)*(-1 + r) + 0.5*bl*r	0. + cm + cp*e + cp*r + bm*e*r + (bg*(0.5 + e*(-1. + r) - 1.*r)*r)/a > cm*e + (0.5*bl + bm + cp*e)*r	(cp + (bm - cm)*(-1 + e)*r)*(e + r - e*r - r^2 + e*r^2) > 0. + 0.5*bl*r + (bg*r*(-0.5 + r - 1.*r^2 + e*(1 - 1.*r + r^2)))/a	cm*(-1. + e)*e + (0.5*bl + (bg*(-0.5 + e))/a + bm*(1 - 1.*e)*e)*r < 1.*cp*e	0. + 0.5*bl*r + (bg*r*(-0.5 + r - 1.*r^2 + e*(1 - 1.*r + r^2)))/a < cp + (bm - cm)*(-1 + e) + cp*(-1 + e)*(1 - r + r^2) + ((-1 + e)*(bm*(-1 + (1 + 2*e - e^2)*r + e*(-4 + e + e^2)*r^2 - (1 - 6*e + 3*e^2 + e^3)*r^3 + (1 - 6*e + 3*e^2 + 4*e^3 - 2*e^4)*r^4 + 2*(-1 + 4*e - e^2 - 5*e^3 + 3*e^4)*r^5 + (2 - 5*e - 7*e^2 + 20*e^3 - 10*e^4)*r^6 + (-1 + e)^2*(-1 - 2*e + 10*e^2)*r^7 - 3*(-1 + e)^2*e*(-1 + 2*e…	cp*e > (0.5*bg*r)/a + 1.*bl*(-0.5 + e)*r	(0. - 0.5*bg*r + a*(cm*(0.5 + e*(-0.5 - 0.5*r) + 0.5*r) + bm*(-1. + e)*r + bl*(0.5 + e*(-1. + r) - 1.*r)*r + cp*(e + r - 1.*e*r)))/a > 0	a*(2.*cp*e + bl*(1. - 2.*e)*r + bm*e*(-2. + 2.*e)*r + cm*(1. - 1.*r - 2.*e^2*r + e*(-1. + 3.*r))) > 1.*bg*r	(0. - 0.5*bg*r + a*(cm - 1.*cm*e + bm*(-1. + e)*r + bl*(0.5 + e*(-1. + r) - 1.*r)*r + cp*(e + r - 1.*e*r)))/a > 0	(cp + (bm - cm)*(-1 + e)*r)*(e + r - e*r - r^2 + e*r^2) > (0.5*bg*r)/a + bl*r*(0.5 + (-1 + e)*(1 - r + r^2))	cm*(-1. + e)*e + ((0.5*bg)/a + bl*(-0.5 + e) + bm*(1 - 1.*e)*e)*r < 1.*cp*e	0. + cp + (bm - cm)*(-1 + e) + bg*(0.5 - (0.5*r)/a) + cp*(-1 + e)*(1 - r + r^2) + ((-1 + e)*(bm*(-1 + (1 + 2*e - e^2)*r + e*(-4 + e + e^2)*r^2 - (1 - 6*e + 3*e^2 + e^3)*r^3 + (1 - 6*e + 3*e^2 + 4*e^3 - 2*e^4)*r^4 + 2*(-1 + 4*e - e^2 - 5*e^3 + 3*e^4)*r^5 + (2 - 5*e - 7*e^2 + 20*e^3 - 10*e^4)*r^6 + (-1 + e)^2*(-1 - 2*e + 10*e^2)*r^7 - 3*(-1 + e)^2*e*(-1 + 2*e)*r^8 + (-1 + e)^2*e*(-1 + 2*e)*r^9) - c…	0	-0.5*(-1. + e)*(1.*cm - 1.*bm*r) > 0	-0.5*(-1. + e)*(1.*cm - 1.*bm*r) > 0	cm > bm*r	0	bm*r < cm	r*(bm + cm + 2*cm*e*r) < bm*e*r^2 + cm*(1 + e*r + r^2)
		('LG', 'g')	0.5*bm - 0.5*cm - 0.5*bm*e + 0.5*cm*e + (0.5*bg*r)/a > 0.5*bl*r	a*bm*(1. - 1.*e) + 1.*bg*r + a*(-1.*bl + cm*(-1. + 1.*e))*r > 0	1.*bg*r + a*(-1.*bl + cm*(1. - 1.*e))*r + a*bm*(1. - 2.*r + e*(-1. + 2.*r)) > 0	1.*bg*r + a*(1.*cm - 1.*cm*e - 1.*bl*r + bm*(1. - 1.*e - 2.*r + 2.*e*r)) > 0	0.5*bm - 0.5*cm - 0.5*bm*e + 0.5*cm*e + (0.5*bg*r)/a > 0.5*bl*r	1.*bg*r + a*bm*(1. + e*(-1. - 2.*r) + 2.*e^2*r) + a*r*(-1.*bl + cm*(-2. + e*(6. - 3.*r) + 1.*r + e^2*(-4. + 2.*r))) > 0	1.*bg*r + a*bm*(1. + e*(-1. - 2.*r) + 2.*e^2*r) + a*r*(-1.*bl + cm*(-2. + e*(6. - 3.*r) + 1.*r + e^2*(-4. + 2.*r))) > 0	0.5*bl*r > 1.*(-1. + e)*(-0.5*cm + bm*(-0.5 + r)) + (0.5*bg*r)/a	a*bm*(-1. + 1.*e) + a*(1.*bl + cm*(1. - 1.*e))*r > 1.*bg*r	0.5*bl*r > (0.5*bg*r)/a + 1.*(-1. + e)*(0. + bm*(-0.5 + r) - 0.5*cm*r)	0.5*(bm - 1.*cm)*(-1. + e) + 0.5*bl*r > (0.5*bg*r)/a	0.5*bl*r > 1.*(-1. + e)*(-0.5*cm + bm*(-0.5 + r)) + (0.5*bg*r)/a	bg*r*(-2. + (3.0000000000000004 - 2.*e)*r + (-4. + 3.0000000000000004*e)*r^2 + (2. - 2.*e)*r^3 + (-1. + 1.*e)*r^4) + a*(bm*(-2. + 7.*r - 10.*r^2 + 10.*r^3 - 5.*r^4 + 2.*r^5 + e^2*r*(6.000000000000001 - 13.*r + 16.*r^2 - 9.*r^3 + 4.*r^4) + e*(2. - 13.*r + 23.*r^2 - 26.*r^3 + 14.*r^4 - 6.000000000000001*r^5)) + r*(bl*(2. + (-3.0000000000000004 + 2.*e)*r + (4. - 3.0000000000000004*e)*r^2 + (-2. + 2.…	bg*r*(-2. + (3.0000000000000004 - 2.*e)*r + (-4. + 3.0000000000000004*e)*r^2 + (2. - 2.*e)*r^3 + (-1. + 1.*e)*r^4) + a*(bm*(-2. + 7.*r - 10.*r^2 + 10.*r^3 - 5.*r^4 + 2.*r^5 + e^2*r*(6.000000000000001 - 13.*r + 16.*r^2 - 9.*r^3 + 4.*r^4) + e*(2. - 13.*r + 23.*r^2 - 26.*r^3 + 14.*r^4 - 6.000000000000001*r^5)) + r*(bl*(2. + (-3.0000000000000004 + 2.*e)*r + (4. - 3.0000000000000004*e)*r^2 + (-2. + 2.…	a*(-1.*cm + 2.*cp + 1.*cm*e - 1.*bl*r + bm*(-1. + 1.*e + 2.*r - 2.*e*r)) > 1.*bg*r	bm*(0.5 - 0.5*e) + ((0.5*bg)/a + 0.5*bl - 0.5*cm + 0.5*cm*e)*r < cp	bm*(0.5 - 0.5*e) + ((0.5*bg)/a + 0.5*bl - 0.5*cm + 0.5*cm*e)*r < cp	a*(1.*cm + 2.*cp - 1.*cm*e + bm*(-1. + 1.*e) - 1.*bl*r) > 1.*bg*r	a*(2.*cp + bm*(-1. + 1.*e) - 1.*bl*r + cm*(-1. + 1.*e + 2.*r - 2.*e*r)) > 1.*bg*r	bg*r*(2. + (-3. + 2.*e)*r + (4. - 3.*e)*r^2 + (-2. + 2.*e)*r^3 + (1. - 1.*e)*r^4) + a*(cp*(-4. + (6. - 4.*e)*r + (-8. + 6.*e)*r^2 + (4. - 4.*e)*r^3 + (-2. + 2.*e)*r^4) + bm*(2. - 7.*r + 10.*r^2 - 10.*r^3 + 5.*r^4 - 2.*r^5 + e^2*r*(-6. + 13.*r - 16.*r^2 + 9.*r^3 - 4.*r^4) + e*(-2. + 13.*r - 23.*r^2 + 26.*r^3 - 14.*r^4 + 6.*r^5)) + r*(bl*(2. + (-3. + 2.*e)*r + (4. - 3.*e)*r^2 + (-2. + 2.*e)*r^3 + (…	bg*r*(-1. + 0.5*r + (0.5 - 1.*e)*r^2) + a*(cp*(2. - 1.*r + (-1. + 2.*e)*r^2) + bm*(-1. + 0.5*r + 0.5*r^2 + 1.*e^2*r^2 + e*(1. - 0.5*r - 1.5*r^2)) + r*(bl*(-1. + 0.5*r + (0.5 - 1.*e)*r^2) + cm*(1.5 + e^2*(2. - 3.*r) - 1.5*r + e*(-3.5 + 4.5*r)))) > 0	bg*(0.5 - 1.*e)*r + a*(-0.5*cm + 0.5*cm*e + 1.*cp*e - 0.5*bl*r + bm*(0.5 + e^2*(1. - 1.*r) + e*(-1.5 + 1.*r))) > 0	bm*(-0.5 + 1.5*e - 1.*e^2) + 0.5*bl*r + (bg*(-0.5 + e)*r)/a + cm*(0.5 - 1.5*e + e^2)*r < 1.*cp*e	cp + 0.5*(bm - 1.*cm)*(-1. + e) + (-1 + e)*(-0.5*cm + bm*(-1 + e)*(-1 + r))*(-1 + r) + (bg*(-0.5 + (-1 + e)*(-1 + r))*r)/a > 0. + cp*(-1 + e)*(-1 + r) + 0.5*bl*r	cp + 0.5*(bm - 1.*cm)*(-1. + e) + bm*(-1 + e)^2*(-1 + r)^2 + (bg*(-0.5 + (-1 + e)*(-1 + r))*r)/a > 0. + cp*(-1 + e)*(-1 + r) + 0.5*bl*r	cp + 0.5*(bm - 1.*cm)*(-1. + e) + cp*(-1 + e)*(1 - r + r^2) + (-1 + e)*(bm*(-1 + e)*(1 - r + r^2) - cm*(-1 + r + (-1 + e)*r*(1 - r + r^2))) > 0. + 0.5*bl*r + (bg*r*(-0.5 + r - 1.*r^2 + e*(1 - 1.*r + r^2)))/a	bg*(0.5 - 1.*e)*r + a*(1.*cp*e + bm*(0.5 - 1.5*e + 1.*e^2) - 0.5*bl*r + cm*r*(-1. + e*(4. - 2.5*r) + e^3*(2. - 2.*r) + 0.5*r + e^2*(-5. + 4.*r))) > 0	bg*r*(0.5 + e*(-1. - 0.5*r) + 1.5*e^2*r - 1.*e^3*r) + a*(bl*r*(-0.5 + 0.5*e*r - 0.5*e^2*r) + cp*e*(1. - 1.*e*r + 1.*e^2*r) + bm*(0.5 + e*(-1.5 - 1.5*r) + e^3*(-3.5 - 2.*r)*r + e^4*r*(1. + 1.*r) + e^2*(1. + 4.*r + 1.*r^2)) + cm*r*(-1. + 0.5*r + e^5*(2. - 2.*r)*r + e^4*r*(-8. + 6.*r) + e^3*(3. + 9.*r - 6.5*r^2) + e*(5. - 1.5*r - 0.5*r^2) + e^2*(-7. - 2.*r + 3.*r^2))) > 0	cp + 0.5*cm*e + cp*e*r + bm*(-0.5 - 1.*e*(-0.5 + r) + r) > 0.5*cm + r*((0.5*bg)/a + cp + bl*(0.5 + (-1. + e)*r))	bm*(0.5 - 0.5*e) + ((0.5*bg)/a + 0.5*bl - 0.5*cm + 0.5*cm*e)*r < cp	cp + 0.5*(bm - 1.*cm)*(-1. + e) + cp*(-1 + e)*r + (-1 + e)*(bm*(-1 + e)*r^2 + cm*(0.5 - 0.5*r - (-1 + e)*r^2)) > (0.5*bg*r)/a + bl*r*(0.5 + (-1. + e)*r)	a*(1.*cm + 2.*cp - 1.*cm*e + bm*(-1. + 1.*e) - 1.*bl*r) > 1.*bg*r	cp + 0.5*(bm - 1.*cm)*(-1. + e) + cp*(-1 + e)*r^2 + (-1 + e)*(bm*(-1 + e)*r^3 - cm*(-1 + r + (-1 + e)*r^3)) > (0.5*bg*r)/a + bl*r*(0.5 + (-1. + e)*r^2)	bg*r*(-2. + (3. - 2.*e)*r + (-4. + 3.*e)*r^2 + (2. - 2.*e)*r^3 + (-1. + 1.*e)*r^4) + a*(cp*(4. + (-10. + 8.*e)*r + (14. - 16.*e + 4.*e^2)*r^2 + (-12. + 18.*e - 6.*e^2)*r^3 + (6. - 10.*e + 4.*e^2)*r^4 - 2.0000000000000004*(1. - 1.*e)^2*r^5) + bm*(-2. + 7.*r - 10.*r^2 + 10.*r^3 - 5.*r^4 + 2.*r^5 + e^2*r*(6. - 13.*r + 16.*r^2 - 9.*r^3 + 4.*r^4) + e*(2. - 13.*r + 23.*r^2 - 26.*r^3 + 14.*r^4 - 6.*r^5)…	0. - 0.5*bg - 0.5*bl + cp + (0.5*bm - 0.5*cm)*(-1 + e) + cp*(-1 + e)*r + bg*(0.5 - (0.5*r)/a) - 1.*bl*(-0.5 + 0.5*r + (-1. + e)*r^2) - (2.*(-1. + e)*(cm*(-0.5 + (2. - 2.*e)*r + (-4.5 + 8.5*e - 3.5*e^2)*r^2 + (5.5 - 15.*e + 10.5*e^2 - 1.*e^3)*r^3 + (-4.5 + 14.5*e - 13.*e^2 + 3.*e^3)*r^4 + (2. - 6.5*e + 5.5*e^2 - 1.*e^3)*r^5 + (-1. + 3.5*e - 3.5*e^2 + 1.*e^3)*r^6) + bm*r^2*(1. - 2.5*r + 3.5*r^2 - 2…	cm*(1. - 1.*e) + bm*(-1. + 1.*e)*r < 0	0	0	0.5*(-1. + e)*(-1.*cm + bm*r) > 0	cm*(1. - 1.*e) + bm*(-1. + 1.*e)*r < 0	(bm - 1.*cm)*(-1. + e)*(-0.5 + e)*r > 0	bm*(0.6666666666666666 - 1.*r^2 + 0.3333333333333333*r^4 + e*(-2. + 3.6666666666666665*r^2 - 1.3333333333333333*r^4) + e^2*(1.3333333333333333 - 2.6666666666666665*r^2 + 1.*r^4)) + cm*(-0.6666666666666666 - 0.3333333333333333*r + 1.3333333333333333*r^2 + 0.3333333333333333*r^3 - 0.6666666666666666*r^4 + e^2*(-1.3333333333333333 + 2.6666666666666665*r^2 + 0.3333333333333333*r^3 - 1.333333333333333…
		('LG', 'l')	1.*bg*r + a*(-1.*cm + 1.*cm*e - 1.*bl*r + bm*(-1. + 1.*e + 2.*r - 2.*e*r)) > 0	((0.5*bg)/a - 0.5*bl + cm*(-0.5 + 0.5*e))*r + bm*(-0.5 - 1.*e*(-0.5 + r) + r) > 0	a*bm*(-1. + 1.*e) + 1.*bg*r + a*(-1.*bl + cm*(1. - 1.*e))*r > 0	-0.5*bm + 0.5*cm + 0.5*bm*e - 0.5*cm*e + (0.5*bg*r)/a > 0.5*bl*r	1.*bg*r + a*(-1.*cm + 1.*cm*e - 1.*bl*r + bm*(-1. + 1.*e + 2.*r - 2.*e*r)) > 0	bg*r*(-2. + (3. - 2.*e)*r + (-4. + 3.*e)*r^2 + (2. - 2.*e)*r^3 + (-1. + 1.*e)*r^4) + a*(bm*(2. - 7.*r + 10.*r^2 - 10.*r^3 + 5.*r^4 - 2.*r^5 + e^2*r*(-6. + 13.*r - 16.*r^2 + 9.*r^3 - 4.*r^4) + e*(-2. + 13.*r - 23.*r^2 + 26.*r^3 - 14.*r^4 + 6.*r^5)) + r*(bl*(2. + (-3. + 2.*e)*r + (4. - 3.*e)*r^2 + (-2. + 2.*e)*r^3 + (1. - 1.*e)*r^4) + cm*(1. - 2.*r - 4.*e^3*(1. - 1.*r)^2*r + 4.*r^2 - 3.*r^3 + 2.*r^…	bg*r*(-2. + (3. - 2.*e)*r + (-4. + 3.*e)*r^2 + (2. - 2.*e)*r^3 + (-1. + 1.*e)*r^4) + a*(bm*(2. - 7.*r + 10.*r^2 - 10.*r^3 + 5.*r^4 - 2.*r^5 + e^2*r*(-6. + 13.*r - 16.*r^2 + 9.*r^3 - 4.*r^4) + e*(-2. + 13.*r - 23.*r^2 + 26.*r^3 - 14.*r^4 + 6.*r^5)) + r*(bl*(2. + (-3. + 2.*e)*r + (4. - 3.*e)*r^2 + (-2. + 2.*e)*r^3 + (1. - 1.*e)*r^4) + cm*(1. - 2.*r - 4.*e^3*(1. - 1.*r)^2*r + 4.*r^2 - 3.*r^3 + 2.*r^…	0.5*bl*r > 0.5*(bm - 1.*cm)*(-1. + e) + (0.5*bg*r)/a	0.5*bl*r + (-1. + e)*(0. + bm*(-0.5 + r) - 0.5*cm*r) > (0.5*bg*r)/a	a*bm*(1. - 1.*e) + a*(1.*bl + cm*(-1. + 1.*e))*r > 1.*bg*r	(-1. + e)*(-0.5*cm + bm*(-0.5 + r)) + 0.5*bl*r > (0.5*bg*r)/a	0.5*bl*r > 0.5*(bm - 1.*cm)*(-1. + e) + (0.5*bg*r)/a	1.*bg*r + a*bm*(-1. - 2.*e^2*r + e*(1. + 2.*r)) + a*r*(-1.*bl + cm*(2. + e^2*(4. - 2.*r) - 1.*r + e*(-6. + 3.*r))) < 0	1.*bg*r + a*bm*(-1. - 2.*e^2*r + e*(1. + 2.*r)) + a*r*(-1.*bl + cm*(2. + e^2*(4. - 2.*r) - 1.*r + e*(-6. + 3.*r))) < 0	a*(-1.*cm + 2.*cp + 1.*cm*e - 1.*bl*r + bm*(-1. + 1.*e + 2.*r - 2.*e*r)) > 1.*bg*r	bm*(0.5 - 0.5*e) + ((0.5*bg)/a + 0.5*bl - 0.5*cm + 0.5*cm*e)*r < cp	bm*(0.5 - 0.5*e) + ((0.5*bg)/a + 0.5*bl - 0.5*cm + 0.5*cm*e)*r < cp	a*(1.*cm + 2.*cp - 1.*cm*e + bm*(-1. + 1.*e) - 1.*bl*r) > 1.*bg*r	a*(2.*cp + bm*(-1. + 1.*e) - 1.*bl*r + cm*(-1. + 1.*e + 2.*r - 2.*e*r)) > 1.*bg*r	bg*r*(2. + (-3. + 2.*e)*r + (4. - 3.*e)*r^2 + (-2. + 2.*e)*r^3 + (1. - 1.*e)*r^4) + a*(cp*(-4. + (6. - 4.*e)*r + (-8. + 6.*e)*r^2 + (4. - 4.*e)*r^3 + (-2. + 2.*e)*r^4) + bm*(2. - 7.*r + 10.*r^2 - 10.*r^3 + 5.*r^4 - 2.*r^5 + e^2*r*(-6. + 13.*r - 16.*r^2 + 9.*r^3 - 4.*r^4) + e*(-2. + 13.*r - 23.*r^2 + 26.*r^3 - 14.*r^4 + 6.*r^5)) + r*(bl*(2. + (-3. + 2.*e)*r + (4. - 3.*e)*r^2 + (-2. + 2.*e)*r^3 + (…	bg*r*(-1. + 0.5*r + (0.5 - 1.*e)*r^2) + a*(cp*(2. - 1.*r + (-1. + 2.*e)*r^2) + bm*(-1. + 0.5*r + 0.5*r^2 + 1.*e^2*r^2 + e*(1. - 0.5*r - 1.5*r^2)) + r*(bl*(-1. + 0.5*r + (0.5 - 1.*e)*r^2) + cm*(1.5 + e^2*(2. - 3.*r) - 1.5*r + e*(-3.5 + 4.5*r)))) > 0	cp + 0.5*cm*e + cp*e*r + bm*(-0.5 - 1.*e*(-0.5 + r) + r) > 0.5*cm + 0.5*bl*r + cp*r + (bg*r*(0.5 + (-1. + 1.*e)*r))/a	cp + 0.5*(bm - 1.*cm)*(-1. + e) + cp*(-1 + e)*r + (-1 + e)*(bm*(-1 + e)*r^2 + cm*(0.5 - 0.5*r - (-1 + e)*r^2)) > 0.5*bl*r + (bg*r*(0.5 + (-1. + 1.*e)*r))/a	bm*(0.5 - 0.5*e) + ((0.5*bg)/a + 0.5*bl - 0.5*cm + 0.5*cm*e)*r < cp	a*(1.*cm + 2.*cp - 1.*cm*e + bm*(-1. + 1.*e) - 1.*bl*r) > 1.*bg*r	cp + 0.5*(bm - 1.*cm)*(-1. + e) + cp*(-1 + e)*r^2 + (-1 + e)*(bm*(-1 + e)*r^3 - cm*(-1 + r + (-1 + e)*r^3)) > (0.5*bg*r + 0.5*a*bl*r + bg*(-1. + 1.*e)*r^3)/a	bg*r*(1. + (-3.5 + 3.*e)*r + (5. - 6.5*e + 2.*e^2)*r^2 + (-5. + 8.*e - 3.*e^2)*r^3 + (2.5 - 4.5*e + 2.*e^2)*r^4 - 1.*(1. - 1.*e)^2*r^5) + a*(cp*(-2. + (5. - 4.*e)*r + (-7. + 8.*e - 2.*e^2)*r^2 + (6. - 9.*e + 3.*e^2)*r^3 + (-3. + 5.*e - 2.*e^2)*r^4 + 1.*(1. - 1.*e)^2*r^5) + bm*(1. - 3.5*r + 5.*r^2 - 5.*r^3 + 2.5*r^4 - 1.*r^5 + e^2*r*(-3. + 6.5*r - 8.*r^2 + 4.5*r^3 - 2.*r^4) + e*(-1. + 6.5*r - 11.5…	0. + 0.5*bg + 0.5*bl + 0.5*cm*e + 0.5*bl*(-1. + r) + cp*r + (2.*(-1. + e)*(cm*(-0.5 + (2. - 2.*e)*r + (-4.5 + 8.5*e - 3.5*e^2)*r^2 + (5.5 - 15.*e + 10.5*e^2 - 1.*e^3)*r^3 + (-4.5 + 14.5*e - 13.*e^2 + 3.*e^3)*r^4 + (2. - 6.5*e + 5.5*e^2 - 1.*e^3)*r^5 + (-1. + 3.5*e - 3.5*e^2 + 1.*e^3)*r^6) + bm*r^2*(1. - 2.5*r + 3.5*r^2 - 2.*r^3 + 1.*r^4 + e^3*r^2*(-2. + 1.*r - 1.*r^2) + e*(-2. + 7.*r - 11.*r^2 + …	cm*(-0.5 + 0.5*e) + cp*e + bm*(0.5 + e^2*(1 - 1.*r) + e*(-1.5 + r)) - (0.5*bg*r)/a + 0.5*bl*r - 1.*bl*e*r > 0	cp + 0.5*(bm - 1.*cm)*(-1. + e) + (-1 + e)*(-0.5*cm + bm*(-1 + e)*(-1 + r))*(-1 + r) + bl*(-0.5 + (-1 + r)*(-0.5 + (-1 + e)*r)) > cp*(-1 + e)*(-1 + r) + (0.5*bg*r)/a	a*(2.*cp*e + bm*(1. - 3.*e + 2.*e^2) + bl*(1. - 2.*e)*r + cm*(-1. + 3.*e - 2.*e^2)*r) > 1.*bg*r	cp + 0.5*(bm - 1.*cm)*(-1. + e) + bm*(-1 + e)^2*(-1 + r)^2 + bl*(-0.5 + (-1 + r)*(-0.5 + (-1 + e)*r)) > cp*(-1 + e)*(-1 + r) + (0.5*bg*r)/a	cp + 0.5*(bm - 1.*cm)*(-1. + e) + cp*(-1 + e)*(1 - r + r^2) + (-1 + e)*(bm*(-1 + e)*(1 - r + r^2) - cm*(-1 + r + (-1 + e)*r*(1 - r + r^2))) > (0.5*bg*r)/a + bl*r*(0.5 + (-1 + e)*(1 - r + r^2))	a*(2.*cp*e + bm*(1. - 3.*e + 2.*e^2) + bl*(1. - 2.*e)*r + cm*r*(-2. + e*(8. - 5.*r) + e^3*(4. - 4.*r) + 1.*r + e^2*(-10. + 8.*r))) > 1.*bg*r	bg*r*(-1. + 1.*e*r - 1.*e^2*r) + a*(cp*e*(2. - 2.*e*r + 2.*e^2*r) + bl*r*(1. + e*(-2. - 1.*r) + 3.*e^2*r - 2.*e^3*r) + bm*(1. + e*(-3. - 3.*r) + e^3*(-7. - 4.*r)*r + e^4*r*(2. + 2.*r) + e^2*(2. + 8.*r + 2.*r^2)) + cm*r*(-2. + 1.*r + e^5*(4. - 4.*r)*r + e^4*r*(-16. + 12.*r) + e^3*(6. + 18.*r - 13.*r^2) + e*(10. - 3.*r - 1.*r^2) + e^2*(-14. - 4.*r + 6.*r^2))) > 0	cm*(1. - 1.*e) + bm*(-1. + 1.*e)*r < 0	0	0	0.5*(-1. + e)*(-1.*cm + bm*r) > 0	cm*(1. - 1.*e) + bm*(-1. + 1.*e)*r < 0	(bm - 1.*cm)*(-1. + e)*(-0.5 + e)*r > 0	bm*(0.6666666666666666 - 1.*r^2 + 0.3333333333333333*r^4 + e*(-2. + 3.6666666666666665*r^2 - 1.3333333333333333*r^4) + e^2*(1.3333333333333333 - 2.6666666666666665*r^2 + 1.*r^4)) + cm*(-0.6666666666666666 - 0.3333333333333333*r + 1.3333333333333333*r^2 + 0.3333333333333333*r^3 - 0.6666666666666666*r^4 + e^2*(-1.3333333333333333 + 2.6666666666666665*r^2 + 0.3333333333333333*r^3 - 1.333333333333333…
		('LG', 'd')	cm*(-1 + e) + ((0.5*bg)/a - 0.5*bl + bm - bm*e)*r > 0	(0.5*bg*r)/a > 0.5*bl + 0.5*bl*(-1. + r) + (-1 + e)*(bm*r - 0.5*cm*(1 + r))	(0.5*bg*r)/a > 0.5*bl + 0.5*(bl + cm*(-1 + e))*(-1 + r)	1.*bg*r > 1.*a*bl*r	cm*(-1 + e) + ((0.5*bg)/a - 0.5*bl + bm - bm*e)*r > 0	bg*r*(e*(1. - 1.*r) + 1.*r) + a*(r*(bm*e*(2. - 6.*r) - 1.*bl*r + 2.*bm*r + bl*e*(-1. + 1.*r) + bm*e^2*(-2. + 4.*r)) + cm*(-2.*r^2 + e^2*(2. - 4.*r^2) + e*(-2. + 6.*r^2))) > 0	bg*r*(e*(1. - 1.*r) + 1.*r) + a*(r*(bm*e*(2. - 6.*r) - 1.*bl*r + 2.*bm*r + bl*e*(-1. + 1.*r) + bm*e^2*(-2. + 4.*r)) + cm*(-2.*r^2 + e^2*(2. - 4.*r^2) + e*(-2. + 6.*r^2))) > 0	cm*(-1 + e) + ((-0.5*bg)/a + 0.5*bl + bm - bm*e)*r > 0	0.5*bl*r > 0.5*cm*(-1. + e)*(-1. + r) + (0.5*bg*r)/a	0.5*bl*r > (0.5*bg*r)/a + (-1 + e)*(bm*r - 0.5*cm*(1 + r))	1.*a*bl*r > 1.*bg*r	cm*(-1 + e) + ((-0.5*bg)/a + 0.5*bl + bm - bm*e)*r > 0	bg*r*(-1.*r + e*(-1. + 1.*r)) + a*(r*(bm*e*(2. - 6.*r) + bl*e*(1. - 1.*r) + 1.*bl*r + 2.*bm*r + bm*e^2*(-2. + 4.*r)) + cm*(-2.*r^2 + e^2*(2. - 4.*r^2) + e*(-2. + 6.*r^2))) > 0	bg*r*(-1.*r + e*(-1. + 1.*r)) + a*(r*(bm*e*(2. - 6.*r) + bl*e*(1. - 1.*r) + 1.*bl*r + 2.*bm*r + bm*e^2*(-2. + 4.*r)) + cm*(-2.*r^2 + e^2*(2. - 4.*r^2) + e*(-2. + 6.*r^2))) > 0	cm + ((0.5*bg)/a + 0.5*bl + bm*(-1 + e))*r < cp + cm*e	a*(2.*cp - 1.*bl*r + cm*(-1. + 1.*e + 1.*r - 1.*e*r)) > 1.*bg*r	a*(2.*cp - 1.*bl*r + cm*(-1. + 1.*e + 1.*r - 1.*e*r)) > 1.*bg*r	0.5*bg*r + 0.5*a*bl*r < 1.*a*cp	cm*(-1 + e)*(-1 + r) + (0.5*bg*r)/a + 0.5*bl*r < cp	bg*r*(-1.*r + e*(-1. + 1.*r)) + a*(cp*(e*(2. - 2.*r) + 2.*r) + r*(bm*e*(2. - 6.*r) - 1.*bl*r + 2.*bm*r + bl*e*(-1. + 1.*r) + bm*e^2*(-2. + 4.*r)) + cm*(-2.*r^2 + e^2*(2. - 4.*r^2) + e*(-2. + 6.*r^2))) > 0	bg*r*(r*(-1. + 1.*r) + e*(-1. + 1.*r - 1.*r^2)) + a*(cm*e*(-2. + e*(2. - 2.*r) + 2.*r) + bl*r*(r*(-1. + 1.*r) + e*(-1. + 1.*r - 1.*r^2)) + cp*((2. - 2.*r)*r + e*(2. - 2.*r + 2.*r^2))) > 0	cp + cp*(-1 + e)*r + (-1 + e)*(cm - bm*r) > 0.5*bl*r + (bg*r*(0.5 + (-1. + 1.*e)*r))/a	cp + cp*(-1 + e)*r + (-1 + e)*(bm*(-1 + e)*r^2 + cm*(0.5 - 0.5*r - (-1 + e)*r^2)) > 0.5*bl*r + (bg*r*(0.5 + (-1. + 1.*e)*r))/a	a*(2.*cp - 1.*bl*r + cm*(-1. + 1.*e + 1.*r - 1.*e*r)) > 1.*bg*r	0.5*bg*r + 0.5*a*bl*r < 1.*a*cp	cp + cp*(-1 + e)*r + bm*(-1 + e)^2*r^2 > 0.5*bl*r + (bg*r*(0.5 - 1.*r + 1.*e*r))/a + cm*(-1 + e)*(-1 + r + (-1 + e)*r^2)	bg*r*(e^2*r*(-1. + 1.*r) + r*(-0.5 + 1.*r) + e*(-0.5 + 1.5*r - 2.*r^2)) + a*(r*(bm*e*(1. - 3.*r) + bl*e*(-0.5 + 0.5*r) - 0.5*bl*r + 1.*bm*r + bm*e^2*(-1. + 2.*r)) + cp*((1. - 1.*r)*r + e^2*(1. - 1.*r)*r + e*(1. - 2.*r + 2.*r^2)) + cm*(-1.*r^2 + e^2*(1. - 2.*r^2) + e*(-1. + 3.*r^2))) > 0	0. + 0.5*bg + 0.5*bl*r < cp + cp*(-1 + e)*r + (0.5*bg*(0. + 1.*a*nl + nl*r*(-1. + 2.*r - 2.*e*r)))/(a*nl) + ((-1 + e)*(bm*(-1 + e)*r^2*(2*e^3*(-1 + r)*r^2 - r^3 + e*r*(-1 - r + 4*r^2) + e^2*(-1 + r + 3*r^2 - 5*r^3)) - cm*(e^3*(5 - 7*r)*r^4 + 2*e^4*(-1 + r)*r^4 + r^5 + e*(r^2 + r^4 - 5*r^5) + e^2*(1 - r - r^2 - 4*r^4 + 9*r^5))))/((e*(-1 + r) - r)*(e + r^2 - 2*e*r^2 + e^2*r^2))	cp + cm*(-1. + e) + cp*(-1. + e)*r + r*(bm - 1.*bm*e + bl*(-0.5 + r - 1.*e*r)) > (0.5*bg*r)/a	a*(2.*cp - 1.*bl*r + cm*(-1. + 1.*e + 1.*r - 1.*e*r)) > 1.*bg*r	cp + cp*(-1 + e)*r + (-1 + e)*(bm*(-1 + e)*r^2 + cm*(0.5 - 0.5*r - (-1 + e)*r^2)) > (0.5*bg*r)/a + bl*r*(0.5 + (-1. + e)*r)	0.5*bg*r + 0.5*a*bl*r < 1.*a*cp	cp + cp*(-1 + e)*r + bm*(-1 + e)^2*r^2 > (0.5*bg*r)/a + bl*r*(0.5 + (-1. + e)*r) + cm*(-1 + e)*(-1 + r + (-1 + e)*r^2)	cp + cp*(-1 + e)*r + ((-1 + e)*(-(cm*r^2) + bm*r*(e + r - 2*e*r) + cm*e*(-1 + 2*r^2)))/(e*(-1 + r) - r) > (0.5*bg*r)/a + bl*r*(0.5 + (-1. + e)*r)	(-(a*cp*(e*(-1 + r) - r)*(1 + (-1 + e)*r)*(e + r^2 - 2*e*r^2 + e^2*r^2)) + 0.5*bg*(e*(-1. + r) - 1.*r)*r*(e + r^2 - 2.*e*r^2 + e^2*r^2) + a*bl*(e*(-1. + r) - 1.*r)*r*(0.5 + (-1. + e)*r)*(e + r^2 - 2.*e*r^2 + e^2*r^2) + a*(-1 + e)*(-(bm*(-1 + e)*(e*(-1 + r) - r)*r^2*(e + r^2 - 3*e*r^2 + 2*e^2*r^2)) + cm*(e^3*(5 - 7*r)*r^4 + 2*e^4*(-1 + r)*r^4 + r^5 + e*(r^2 + r^4 - 5*r^5) + e^2*(1 - r - r^2 - 4*r^…	cm < bm*r	-0.5*(-1. + e)*(cm - 1.*bm*r) < 0	-0.5*(-1. + e)*(cm - 1.*bm*r) < 0	0	cm < bm*r	bm*r*(e + r - 2*e*r) + cm*e*(-1 + 2*r^2) > cm*r^2	cm*(e + r^2 - 2*e*r^2 - r^3 + 2*e*r^3) < bm*r*(e + r - 2*e*r - r^2 + 2*e*r^2)
		('LG', 'p')	1.*bg*r > 1.*a*bl*r	1.*bg*r + a*cm*(1. - 1.*r + e*(-1. + 1.*r)) > 1.*a*bl*r	1.*bg*r + a*(-1.*bl + bm*(-2. + 2.*e))*r + a*cm*(1. + e*(-1. - 1.*r) + 1.*r) > 0	cm + ((0.5*bg)/a - 0.5*bl + bm*(-1 + e))*r > cm*e	1.*bg*r > 1.*a*bl*r	-2	-2	1.*a*bl*r > 1.*bg*r	0.5*bl*r + (-1. + e)*(cm*(-0.5 - 0.5*r) + bm*r) > (0.5*bg*r)/a	cm*(-1 + e)*(-0.5 + 0.5*r) + 0.5*bl*r > (0.5*bg*r)/a	cm*(-1 + e) + ((0.5*bg)/a - 0.5*bl + bm - bm*e)*r < 0	1.*a*bl*r > 1.*bg*r	-2	-2	bm*(-1 + e)*(-1 + r) + (0.5*bg*r)/a + 0.5*bl*r < cp	0. + cp + bm*(-1 + e) - (0.5*bg*r)/a - 0.5*bl*r + cm*(0.5 - 0.5*e + 0.5*r - 0.5*e*r) > 0	0. + cp + bm*(-1 + e) - (0.5*bg*r)/a - 0.5*bl*r + cm*(0.5 - 0.5*e + 0.5*r - 0.5*e*r) > 0	bm + cm*(-1 + e) + (0.5*bg*r)/a + 0.5*bl*r < cp + bm*e	bm + ((0.5*bg)/a + 0.5*bl + cm*(-1 + e))*r < cp + bm*e	0. + 0.5*bg + 0.5*bl + 0.5*bl*(-1. + r) + bg*(-0.5 + (0.5*r)/a) + ((-1 + e)*(bm*r*(r^2*(1 - r + r^2) + e^2*(-1 + r)^2*(-1 + 2*r^2) - e*(-1 + r + 2*r^2 - 4*r^3 + 3*r^4)) - cm*(r^2*(1 - r + r^3) + e^2*(-1 + r)^2*(-1 + 2*r^2 + 2*r^3) + e*(1 - r - 2*r^2 + 3*r^3 + r^4 - 3*r^5))))/((-1 + e*(-1 + r)^2 + r - r^2)*(-r^2 + e*(-1 + r^2))) < cp + (bm - cm)*(-1 + e)	bm + ((0.5*bg)/a + 0.5*bl + cm*(-1 + e))*r < cp + bm*e	cp + (bm - cm)*(-1 + e) + (bg*r*(-0.5 + (-1 + e)*(-2 + r)*r))/a > 0.5*bl + 0.5*bl*(-1. + r) + cp*(-1 + e)*(-2 + r)*r + (-1 + e)*(-cm + bm*(1 - (-1 + e)*(-2 + r)*(-1 + r))*r)	cp + (bm - cm)*(-1 + e) + (bg*r*(-0.5 + (-1 + e)*(-2 + r)*r))/a + (-1 + e)*(0.5*cm - 0.5*cm*r - bm*(-1 + e)*(-2 + r)*r + cm*(-1 + e)*(-2 + r)*r^2) > 0. + 0.5*bl*r + cp*(-1 + e)*(-2 + r)*r	cp + (bm - cm)*(-1 + e) + (bg*r*(-0.5 + (-1 + e)*(-1 + r)*r))/a + (-1 + e)*(-1 + r)*(-0.5*cm + bm*(-1 + e)*(-1 + r)*r) > 0. + 0.5*bl*r + cp*(-1 + e)*(-1 + r)*r	cp + (bm - cm)*(-1 + e) + bm*(-1 + e)^2*(-1 + r)^2*r + (bg*r*(-0.5 + (-1 + e)*(-1 + r)*r))/a > 0. + 0.5*bl*r + cp*(-1 + e)*(-1 + r)*r	(1 + (-1 + e)*r)*(cp + bm*(-1 + e) - cm*(-1 + e)*r) > 0.5*bl*r + (bg*r*(0.5 + (-1. + 1.*e)*r))/a	bg*r*(-1.*e^4*(1. - 1.*r)^2*r^3 + r*(-0.25 + 0.75*r - 1.*r^2 + 1.25*r^3 - 0.5*r^4) + e^3*r*(0.5 - 2.5*r + 6.*r^2 - 7.5*r^3 + 3.5*r^4) + e^2*(0.25 - 2.*r + 5.5*r^2 - 9.5*r^3 + 10.25*r^4 - 4.5*r^5) + e*(-0.25 + 1.25*r - 3.5*r^2 + 5.5*r^3 - 6.*r^4 + 2.5*r^5)) + a*(cp*(1.*e^4*(1. - 1.*r)^2*r^3 + e^3*r*(-0.5 + 3.*r - 7.*r^2 + 8.*r^3 - 3.5*r^4) + r*(0.5 - 1.*r + 1.5*r^2 - 1.5*r^3 + 0.5*r^4) + e*(0.5 - …	bg*r*(e^5*r^6*(-1. + 1.*r) + e^4*r^3*(-1. + 2.5*r - 4.*r^2 + 7.*r^3 - 4.5*r^4) + r*(-0.25 + 1.*r - 2.*r^2 + 3.*r^3 - 2.75*r^4 + 1.75*r^5 - 0.5*r^6) + e^3*r*(0.5 - 2.5*r + 6.75*r^2 - 12.25*r^3 + 15.75*r^4 - 16.75*r^5 + 8.*r^6) + e^2*(0.25 - 2.*r + 5.75*r^2 - 12.5*r^3 + 20.25*r^4 - 22.25*r^5 + 18.25*r^6 - 7.*r^7) + e*(-0.25 + 1.25*r - 4.*r^2 + 8.75*r^3 - 13.5*r^4 + 13.25*r^5 - 9.25*r^6 + 3.*r^7)) +…	cp + (bm - cm)*(-1 + e) + bl*r*(-0.5 + (-1 + e)*(-2 + r)*r) > (0.5*bg*r)/a + cp*(-1 + e)*(-2 + r)*r + (-1 + e)*(-cm + bm*(1 - (-1 + e)*(-2 + r)*(-1 + r))*r)	cp + (bm - cm)*(-1 + e) + (-1 + e)*(-1 + r)*(-0.5*cm + bm*(-1 + e)*(-1 + r)*r) + bl*(-0.5 + (-1 + r)*(-0.5 + (-1 + e)*r^2)) > (0.5*bg*r)/a + cp*(-1 + e)*(-1 + r)*r	cp + (bm - cm)*(-1 + e) + bl*r*(-0.5 + (-1 + e)*(-2 + r)*r) > (0.5*bg*r)/a + cp*(-1 + e)*(-2 + r)*r + (-1 + e)*(bm*(-1 + e)*(-2 + r)*r + cm*(-0.5 + 0.5*r - (-1 + e)*(-2 + r)*r^2))	cp + (bm - cm)*(-1 + e) + bm*(-1 + e)^2*(-1 + r)^2*r + bl*(-0.5 + (-1 + r)*(-0.5 + (-1 + e)*r^2)) > (0.5*bg*r)/a + cp*(-1 + e)*(-1 + r)*r	cp + cp*(-1. + e)*r + bl*r*(-0.5 + r - 1.*e*r) + bm*(-1. + e + r - 2.*e*r + e^2*r) + cm*r*(1 - 1.*r - 1.*e^2*r + e*(-1. + 2.*r)) > (0.5*bg*r)/a	bg*r*(-1.*e^3*(1. - 1.*r)^2*r^2 + r*(-0.4999999999999999 + 0.4999999999999999*r - 0.9999999999999998*r^2 + 0.4999999999999999*r^3) + e*(-0.4999999999999999 + 1.4999999999999998*r - 2.9999999999999996*r^2 + 3.999999999999999*r^3 - 1.9999999999999996*r^4) + e^2*(0.4999999999999999 - 1.9999999999999996*r + 3.999999999999999*r^2 - 4.999999999999999*r^3 + 2.4999999999999996*r^4)) + a*(cp*(1.9999999999…	bg*r*(e^4*r^5*(-1. + 1.*r) + e^3*r^2*(-1. + 2.5*r - 3.5*r^2 + 5.5*r^3 - 3.5*r^4) + r*(-0.5 + 1.*r - 2.*r^2 + 2.*r^3 - 1.5*r^4 + 0.5*r^5) + e*(-0.5 + 1.5*r - 4.*r^2 + 7.5*r^3 - 8.*r^4 + 6.5*r^5 - 2.5*r^6) + e^2*(0.5 - 2.*r + 4.5*r^2 - 8.*r^3 + 9.5*r^4 - 9.5*r^5 + 4.5*r^6)) + a*(cp*(e^5*(2. - 2.*r)*r^6 + e^4*r^3*(2. - 5.*r + 9.*r^2 - 15.*r^3 + 9.*r^4) + e^3*r*(-1. + 6.*r - 16.*r^2 + 28.*r^3 - 37.*r…	0	-0.5*(-1. + e)*(1.*cm - 1.*bm*r) > 0	-0.5*(-1. + e)*(1.*cm - 1.*bm*r) > 0	cm > bm*r	0	bm*r*(1 + e*(-1 + r^2)) < cm*(r + r^2 - r^3 + e*(1 - 2*r - r^2 + 2*r^3))	0
		('LG', 'm')	1.*bg*r + a*(cm*e*(-2. + 2.*e) - 1.*bl*r + bm*(2. - 2.*e)*e*r) > 0	0.5*bg*r + a*(-0.5*bl*r + cm*(0.5 - 1.5*e + 1.*e^2 - 0.5*r + 0.5*e*r) + bm*(-0.5000000000000001*(1. - 1.*r)^2 + e^2*(-1. + 1.*r - 1.*r^2) + e*(1.5 - 2.*r + 1.5*r^2))) > 0	bg*r*(1. - 0.5*r + (-0.5 + 1.*e)*r^2) + a*(bl*r*(-1. + 0.5*r + (0.5 - 1.*e)*r^2) + bm*(-1. - 1.*r + 2.*r^2 - 2.*e^3*r^2 + e*(3. + 2.*r - 7.*r^2) + e^2*(-2. - 1.*r + 7.*r^2)) + cm*(1. + 0.5*r - 1.*r^2 + 2.*e^3*r^2 - 0.5*r^3 + e^2*(2. - 1.*r - 4.*r^2 - 1.*r^3) + e*(-3. + 0.5*r + 3.*r^2 + 1.5*r^3))) > 0	bg*r*(1. + (-1. + 1.*e)*r) + a*(bl*r*(-1. + (1. - 1.*e)*r) + cm*(2. + e^2*(2. - 6.*r) - 2.*r + 2.*e^3*r + e*(-4. + 6.*r)) + bm*(-2. + e*(6. - 8.*r) + 2.*r - 2.*e^3*r + e^2*(-4. + 8.*r))) > 0	bg*r*(1. + e*r*(-1. + 1.*r)) + a*(cm*e*(-2. + e^2*r*(-2. + 2.*r) + e*(2. + 2.*r - 2.*r^2)) + r*(bl*(-1. + e*(1. - 1.*r)*r) + bm*e*(4. + e^2*(2. - 2.*r) - 4.*r + 2.*r^2 + e*(-6. + 6.*r - 2.*r^2)))) > 0	1.*bg*r > 1.*a*bl*r	bg*(1. + (-1. + 1.*e)*r + (1. - 1.*e)*r^2) + a*(bl*(-1. + (1. - 1.*e)*r + (-1. + 1.*e)*r^2) + e^2*(cm*(-2. + 2.*e + 2.*r - 2.*e*r) + bm*(2. - 2.*e - 2.*r + 2.*e*r))) > 0	((0.5*bg)/a - 0.5*bl + bm*(-1 + e)*e)*r < cm*(-1 + e)*e	bg*r*(-1. + 0.5*r + (0.5 - 1.*e)*r^2) + a*(bl*r*(1. - 0.5*r + (-0.5 + 1.*e)*r^2) + bm*(-1. - 1.*r + 2.*r^2 - 2.*e^3*r^2 + e*(3. + 2.*r - 7.*r^2) + e^2*(-2. - 1.*r + 7.*r^2)) + cm*(1. + 0.5*r - 1.*r^2 + 2.*e^3*r^2 - 0.5*r^3 + e^2*(2. - 1.*r - 4.*r^2 - 1.*r^3) + e*(-3. + 0.5*r + 3.*r^2 + 1.5*r^3))) > 0	0.5*bg*r + a*(-0.5*bl*r + cm*(-0.5 + 1.5*e - 1.*e^2 + 0.5*r - 0.5*e*r) + bm*(0.5000000000000001*(1. - 1.*r)^2 + e*(-1.5 + 2.*r - 1.5*r^2) + e^2*(1. - 1.*r + 1.*r^2))) < 0	bg*r*(-1. + (1. - 1.*e)*r) + a*(bl*r*(1. + (-1. + 1.*e)*r) + cm*(2. + e^2*(2. - 6.*r) - 2.*r + 2.*e^3*r + e*(-4. + 6.*r)) + bm*(-2. + e*(6. - 8.*r) + 2.*r - 2.*e^3*r + e^2*(-4. + 8.*r))) > 0	bg*r*(-1. + e*(1. - 1.*r)*r) + a*(cm*e*(-2. + e^2*r*(-2. + 2.*r) + e*(2. + 2.*r - 2.*r^2)) + r*(bl*(1. + e*r*(-1. + 1.*r)) + bm*e*(4. + e^2*(2. - 2.*r) - 4.*r + 2.*r^2 + e*(-6. + 6.*r - 2.*r^2)))) > 0	1.*a*bl*r > 1.*bg*r	bg*(-1. + (1. - 1.*e)*r + (-1. + 1.*e)*r^2) + a*(bl*(1. + (-1. + 1.*e)*r + (1. - 1.*e)*r^2) + e^2*(cm*(-2. + 2.*e + 2.*r - 2.*e*r) + bm*(2. - 2.*e - 2.*r + 2.*e*r))) > 0	a*(2.*cp + cm*e*(-2. + 2.*e) - 1.*bl*r + bm*(2. - 2.*e)*e*r) > 1.*bg*r	bg*r*(-1. + 0.5*r + (0.5 - 1.*e)*r^2) + a*(2.*cp - 1.*bl*r - 1.*cp*r + 0.5*bl*r^2 - 1.*cp*r^2 + 2.*cp*e*r^2 + 0.5*bl*r^3 - 1.*bl*e*r^3 + bm*(-1. - 1.*r + 2.*r^2 - 2.*e^3*r^2 + e*(3. + 2.*r - 7.*r^2) + e^2*(-2. - 1.*r + 7.*r^2)) + cm*(1. + 0.5*r - 1.*r^2 + 2.*e^3*r^2 - 0.5*r^3 + e^2*(2. - 1.*r - 4.*r^2 - 1.*r^3) + e*(-3. + 0.5*r + 3.*r^2 + 1.5*r^3))) > 0	bg*r*(-1. + 0.5*r + (0.5 - 1.*e)*r^2) + a*(2.*cp - 1.*bl*r - 1.*cp*r + 0.5*bl*r^2 - 1.*cp*r^2 + 2.*cp*e*r^2 + 0.5*bl*r^3 - 1.*bl*e*r^3 + bm*(-1. - 1.*r + 2.*r^2 - 2.*e^3*r^2 + e*(3. + 2.*r - 7.*r^2) + e^2*(-2. - 1.*r + 7.*r^2)) + cm*(1. + 0.5*r - 1.*r^2 + 2.*e^3*r^2 - 0.5*r^3 + e^2*(2. - 1.*r - 4.*r^2 - 1.*r^3) + e*(-3. + 0.5*r + 3.*r^2 + 1.5*r^3))) > 0	bg*r*(-1. + (1. - 1.*e)*r) + a*(2.*cp - 1.*bl*r - 2.*cp*r + 2.*cp*e*r + 1.*bl*r^2 - 1.*bl*e*r^2 + cm*(2. + e^2*(2. - 6.*r) - 2.*r + 2.*e^3*r + e*(-4. + 6.*r)) + bm*(-2. + e*(6. - 8.*r) + 2.*r - 2.*e^3*r + e^2*(-4. + 8.*r))) > 0	bg*r*(-1. + 1.*r - 1.*e*r^2) + a*(cp*(2. - 2.*r + 2.*e*r^2) + cm*((2. - 2.*r)*r + 2.*e^3*r^2 + e^2*(2. - 2.*r - 2.*r^2 - 2.*r^3) + e*(-2. + 2.*r^2 + 2.*r^3)) + r*(bl*(-1. + 1.*r - 1.*e*r^2) + bm*(-2. + e*(6. - 8.*r) + 2.*r - 2.*e^3*r + e^2*(-4. + 8.*r)))) > 0	0.5*bg*r + 0.5*a*bl*r < 1.*a*cp	bg*r*(-1. + (2. - 2.*e)*r + (-1. + 1.*e)*r^2) + a*(cp*(2. + (-4. + 4.*e)*r + (2. - 2.*e)*r^2) + r*(bl*(-1. + (2. - 2.*e)*r + (-1. + 1.*e)*r^2) + cm*(e^3*(4. - 2.*r) + 2.0000000000000004*(1. - 1.*r)^2 + e*(-4. + 12.*r - 6.*r^2) + e^2*(-2. - 6.*r + 4.*r^2)) + bm*(-2.0000000000000004*(1. - 1.*r)^2 + e^3*(-4. + 2.*r) + e^2*(2. + 6.*r - 4.*r^2) + e*(4. - 12.*r + 6.*r^2)))) > 0	bg*(0.5 - 1.*e)*r + a*(1.*cp*e + cm*e*(-1. + 1.*e) - 0.5*bl*r + 1.*bm*e*r - 1.*bm*e^2*r) > 0	bg*(-0.5 + 1.*e)*r + a*(-1.*cp*e + 0.5*bl*r + cm*(-0.5 + e*(1.5 - 1.5*r) + 0.5*r + e^2*(-1. + 1.*r)) + bm*(0.5000000000000001*(1. - 1.*r)^2 + e^3*(2. - 2.*r)*r + e*(-1.5 + 4.*r - 2.5*r^2) + e^2*(1. - 5.*r + 4.*r^2))) < 0	bg*r*(-1. + 0.5*r + (0.5 - 1.*e)*r^2) + a*(2.*cp - 1.*bl*r - 1.*cp*r + 0.5*bl*r^2 - 1.*cp*r^2 + 2.*cp*e*r^2 + 0.5*bl*r^3 - 1.*bl*e*r^3 + bm*(-1. - 1.*r + 2.*r^2 - 2.*e^3*r^2 + e*(3. + 2.*r - 7.*r^2) + e^2*(-2. - 1.*r + 7.*r^2)) + cm*(1. + 0.5*r - 1.*r^2 + 2.*e^3*r^2 - 0.5*r^3 + e^2*(2. - 1.*r - 4.*r^2 - 1.*r^3) + e*(-3. + 0.5*r + 3.*r^2 + 1.5*r^3))) > 0	bg*r*(-1. + (1. - 1.*e)*r) + a*(2.*cp - 1.*bl*r - 2.*cp*r + 2.*cp*e*r + 1.*bl*r^2 - 1.*bl*e*r^2 + cm*(2. + e^2*(2. - 6.*r) - 2.*r + 2.*e^3*r + e*(-4. + 6.*r)) + bm*(-2. + e*(6. - 8.*r) + 2.*r - 2.*e^3*r + e^2*(-4. + 8.*r))) > 0	0. + 0.5*bg + 0.5*bl + (bm - cm)*(-1 + e)^2 + 0.5*bl*(-1. + r) + (bg*(-0.5*(-1 + a) + 0.5*(-1 + r) + (-1 + e)*r*(1 - r + r^2)))/a < cp + cp*(-1 + e)*(1 - r + r^2) + ((-1 + e)*(cm*(-1 + 2*r^2 - 3*r^3 + 3*r^5 - 3*r^6 + r^7 - 2*e^3*(-1 + r)*r^2*(1 - r + r^2)^2 + e*r*(3 - 6*r + 4*r^2 + 7*r^3 - 15*r^4 + 12*r^5 - 4*r^6) + e^2*r*(-2 + 2*r + 5*r^2 - 17*r^3 + 22*r^4 - 15*r^5 + 5*r^6)) + bm*(1 - 2*r^2 + 2*…	bg*(-0.5 + 1.*e)*r + a*(-1.*cp*e + 0.5*bl*r) < 0	cp + cp*(-1 + e)*(1 - r + r^2) > 0.5*bl + (bm - cm)*(-1 + e)^2 + 0.5*bl*(-1. + r) + (bg*r*(0.5 + (-1 + e)*(1 - r + r^2)))/a + ((-1 + e)*(-(bm*(1 + (-1 + e)*r - (-1 + e)*r^2)*(-1 + r + (-1 + e)*r*(1 - r + r^2))*(-1 + e + r - 2*e*r + (-1 + e)*r^2*(1 - r + r^2) - 2*(-1 + e)*e*r^2*(1 - r + r^2))) + cm*((-1 + r)*(-1 + e + r - 2*e*r - r^2 + 2*e*r^2)*(1 + (-1 + e)*r + (-1 + e)^2*r^2 - (-1 + e)^2*r^3 + (…	cp*e + cm*(-1. + e)*e + bl*(0.5 - 1.*e)*r + bm*(1 - 1.*e)*e*r > (0.5*bg*r)/a	bg*r*(-1. + 0.5*r + (0.5 - 1.*e)*r^2) + a*(2.*cp - 1.*bl*r - 1.*cp*r + 0.5*bl*r^2 - 1.*cp*r^2 + 2.*cp*e*r^2 + 0.5*bl*r^3 - 1.*bl*e*r^3 + bm*(-1. - 1.*r + 2.*r^2 - 2.*e^3*r^2 + e*(3. + 2.*r - 7.*r^2) + e^2*(-2. - 1.*r + 7.*r^2)) + cm*(1. + 0.5*r - 1.*r^2 + 2.*e^3*r^2 - 0.5*r^3 + e^2*(2. - 1.*r - 4.*r^2 - 1.*r^3) + e*(-3. + 0.5*r + 3.*r^2 + 1.5*r^3))) > 0	1.*bg*r + a*(-2.*cp*e - 1.*bl*r + 2.*bl*e*r + cm*(-1. + e*(3. - 3.*r) + 1.*r + e^2*(-2. + 2.*r)) + bm*(1.*(1. - 1.*r)^2 + e^3*(4. - 4.*r)*r + e*(-3. + 8.*r - 5.*r^2) + e^2*(2. - 10.*r + 8.*r^2))) < 0	bg*r*(-1. + (1. - 1.*e)*r) + a*(2.*cp - 1.*bl*r - 2.*cp*r + 2.*cp*e*r + 1.*bl*r^2 - 1.*bl*e*r^2 + cm*(2. + e^2*(2. - 6.*r) - 2.*r + 2.*e^3*r + e*(-4. + 6.*r)) + bm*(-2. + e*(6. - 8.*r) + 2.*r - 2.*e^3*r + e^2*(-4. + 8.*r))) > 0	0. + cp + bg*(0.5 - (0.5*r)/a) + cp*(-1 + e)*(1 - r + r^2) + ((-1 + e)*(cm*(-1 + 2*r^2 - 3*r^3 + 3*r^5 - 3*r^6 + r^7 - 2*e^3*(-1 + r)*r^2*(1 - r + r^2)^2 + e*r*(3 - 6*r + 4*r^2 + 7*r^3 - 15*r^4 + 12*r^5 - 4*r^6) + e^2*r*(-2 + 2*r + 5*r^2 - 17*r^3 + 22*r^4 - 15*r^5 + 5*r^6)) + bm*(1 - 2*r^2 + 2*r^3 + 2*r^4 - 4*r^5 + 3*r^6 - r^7 + 2*e^3*(-1 + r)*r^2*(1 - r + r^2)^2 + e^2*(2*r - 9*r^3 + 21*r^4 - 24*…	cp*e > (0.5*bg*r)/a + 1.*bl*(-0.5 + e)*r	cp + cp*(-1 + e)*(1 - r + r^2) > (bm - cm)*(-1 + e)^2 + (0.5*bg*r)/a + bl*r*(0.5 + (-1 + e)*(1 - r + r^2)) + ((-1 + e)*(cm*(-1 + r)*(-1 + e + r - 2*e*r - r^2 + 2*e*r^2)*(1 + (-1 + e)*r + (-1 + e)^2*r^2 - (-1 + e)^2*r^3 + (-1 + e)^2*r^4) - cm*(-1 + e)*r*(1 - r + r^2)*(-1 + r - e*r + (-1 + e)*r^2)*(-1 + e + r - 2*e*r + (-1 + e)*r^2*(1 - r + r^2) - 2*(-1 + e)*e*r^2*(1 - r + r^2)) + bm*(-1 + r - e*r …	bm*r > cm	-1*(bm - 1*cm)*(-1 + e)*(-0.5 + e) > 0	-1*(bm - 1*cm)*(-1 + e)*(-0.5 + e) > 0	bm*(-1 + e*(2 - 3*r) + r + e^2*r) > cm*(-1 + e)*(1 + (-1 + e)*r)	bm*r*(3 + e*(-2 + r) - 3*r + r^2) > cm + cm*e*(-2 + r)*r	0	1
		('LG', 'pm')	bg*(0.9999999999999998 - 1.*e*(1. - 1.*r)^2) + a*bl*(-0.9999999999999998 + 1.*e*(1. - 1.*r)^2) + a*bm*e*(-3.999999999999999 + 5.999999999999999*r - 1.9999999999999996*r^2 + e*(3.999999999999999 - 5.999999999999999*r + 1.9999999999999996*r^2)) > 0	bg*r*(1. + 2.*r - 1.*r^2) + a*cm*(1. + 1.*r - 3.*r^2 + 1.*r^3 + e*(-1. - 1.*r + 3.*r^2 - 1.*r^3)) + a*r*(bl*(-1. - 2.*r + 1.*r^2) + bm*(e^2*(4. - 4.*r) - 2.0000000000000004*(1. - 1.*r)^2 + e*(-2. + 2.*r^2))) > 0	bg*r*(0.5 + 0.5*r + (-1. + 1.*e)*r^2) + a*(cm*(0.5 + 1.*r - 0.5*r^2 + e^2*(-1. - 1.*r)*r^2 - 1.*r^3 + e*(-0.5 - 1.*r + 1.5*r^2 + 2.*r^3)) + r*(bl*(-0.5 - 0.5*r + (1. - 1.*e)*r^2) + bm*(-3. + e*(5. - 7.*r) + 3.*r + e^2*(-2. + 4.*r)))) > 0	bg*r*((1. - 1.*r)*r + e*(1. - 1.*r + 1.*r^2)) + a*(cm*(2. - 2.*r)*r + bm*r*(-2. + e*(2. - 4.*r) + 2.*r + 2.*e^2*r) + cm*e^2*(-2. + 2.*r - 2.*r^2) + cm*e*(2. - 4.*r + 4.*r^2) + bl*r*(r*(-1. + 1.*r) + e*(-1. + 1.*r - 1.*r^2))) > 0	1.*bg + a*bl*(-1. + e*(1. - 1.*r)) + bg*e*(-1. + 1.*r) + a*bm*e*(-2. + e*(2. - 2.*r) + 2.*r) > 0	a*e*(cm*(1. - 1.*e) + bm*(-1. + 1.*e)) + bg*e*(0.5 - 0.5*r) + a*bl*(e*(-0.5 + 0.5*r) - 0.5*r) + 0.5*bg*r > 0	a*e*(cm*(1. - 1.*e) + bm*(-1. + 1.*e)) + bg*e*(0.5 - 0.5*r) + a*bl*(e*(-0.5 + 0.5*r) - 0.5*r) + 0.5*bg*r > 0	a*bl*(0.9999999999999998 - 1.*e*(1. - 1.*r)^2) + bg*(-0.9999999999999998 + 1.*e*(1. - 1.*r)^2) + a*bm*e*(-3.999999999999999 + 5.999999999999999*r - 1.9999999999999996*r^2 + e*(3.999999999999999 - 5.999999999999999*r + 1.9999999999999996*r^2)) > 0	bg*r*(-0.5 - 0.5*r + (1. - 1.*e)*r^2) + a*(cm*(0.5 + 1.*r - 0.5*r^2 + e^2*(-1. - 1.*r)*r^2 - 1.*r^3 + e*(-0.5 - 1.*r + 1.5*r^2 + 2.*r^3)) + r*(bl*(0.5 + 0.5*r + (-1. + 1.*e)*r^2) + bm*(-3. + e*(5. - 7.*r) + 3.*r + e^2*(-2. + 4.*r)))) > 0	bg*r*(-1. - 2.*r + 1.*r^2) + a*cm*(1. + 1.*r - 3.*r^2 + 1.*r^3 + e*(-1. - 1.*r + 3.*r^2 - 1.*r^3)) + a*r*(bl*(1. + 2.*r - 1.*r^2) + bm*(e^2*(4. - 4.*r) - 2.0000000000000004*(1. - 1.*r)^2 + e*(-2. + 2.*r^2))) > 0	bg*r*(r*(-1. + 1.*r) + e*(-1. + 1.*r - 1.*r^2)) + a*(cm*(2. - 2.*r)*r + bm*r*(-2. + e*(2. - 4.*r) + 2.*r + 2.*e^2*r) + cm*e^2*(-2. + 2.*r - 2.*r^2) + cm*e*(2. - 4.*r + 4.*r^2) + bl*r*((1. - 1.*r)*r + e*(1. - 1.*r + 1.*r^2))) > 0	bg*e*(1. - 1.*r) + a*bm*e*(-2. + e*(2. - 2.*r) + 2.*r) + a*bl*(1. + e*(-1. + 1.*r)) > 1.*bg	a*e*(cm*(1. - 1.*e) + bm*(-1. + 1.*e)) + bg*e*(-0.5 + 0.5*r) + a*bl*(e*(0.5 - 0.5*r) + 0.5*r) > 0.5*bg*r	a*e*(cm*(1. - 1.*e) + bm*(-1. + 1.*e)) + bg*e*(-0.5 + 0.5*r) + a*bl*(e*(0.5 - 0.5*r) + 0.5*r) > 0.5*bg*r	bm*(-1 + e)*(-1 + r) + (0.5*bg*r)/a + 0.5*bl*r < cp	0. + cp + bm*(-1 + e) - (0.5*bg*r)/a - 0.5*bl*r + cm*(0.5 - 0.5*e + 0.5*r - 0.5*e*r) > 0	0. + cp + bm*(-1 + e) - (0.5*bg*r)/a - 0.5*bl*r + cm*(0.5 - 0.5*e + 0.5*r - 0.5*e*r) > 0	bm + cm*(-1 + e) + (0.5*bg*r)/a + 0.5*bl*r < cp + bm*e	bm + ((0.5*bg)/a + 0.5*bl + cm*(-1 + e))*r < cp + bm*e	bg*r*(-1.*r^2 + e*(-1. + 1.*r^2)) + a*(2.*cp*e - 1.*bl*e*r + 2.*cp*r^2 - 2.*cp*e*r^2 - 1.*bl*r^3 + 1.*bl*e*r^3 + 2.*cm*e*r^3 - 2.*cm*e^2*r^3 + bm*(r^2*(-2. + 2.*r) + e*(-2. + 2.*r + 4.*r^2 - 6.*r^3) + e^2*(2. - 2.*r - 2.*r^2 + 4.*r^3))) > 0	bm + ((0.5*bg)/a + 0.5*bl + cm*(-1 + e))*r < cp + bm*e	bg*r*(-0.5 + 2.*r - 1.*r^2 - 1.*e^2*(1. - 1.*r)^2*r*(-2. + 1.*r) + e*(0.5 - 5.*r + 6.5*r^2 - 4.*r^3 + 1.*r^4)) + a*(bl*(-0.5 + 0.5000000000000001*e*(1. - 1.*r)^2)*r + bm*(1.*(-1. + 1.*r)^3 + e^3*r*(-2. + 3.*r - 1.*r^2) + e*(2. - 10.*r + 12.*r^2 - 4.*r^3) + e^2*(-1. + 9.*r - 12.*r^2 + 4.*r^3)) + cp*(1.*(1. - 1.*r)^2 + 1.*e^2*(1. - 1.*r)^2*r*(-2. + 1.*r) + e*(-1. + 6.*r - 7.*r^2 + 4.*r^3 - 1.*r^4))…	bg*r*(-0.12500000000000003 + (0.25000000000000006 - 0.5000000000000001*e)*r + (0.8750000000000002 - 0.7500000000000002*e)*r^2 + (-1.0000000000000002 + 1.0000000000000002*e)*r^3 + (0.25000000000000006 - 0.25000000000000006*e)*r^4) + a*(0.25000000000000006*cp - 0.12500000000000003*bl*r + 0.5000000000000001*cp*e*r - 0.25000000000000006*bl*r^2 - 1.0000000000000002*cp*r^2 + 0.7500000000000002*cp*e*r^2…	0. + cp + bm*(-1 + e) - (0.5*bg*r)/a - 0.5*bl*r + cm*(0.5 - 0.5*e + 0.5*r - 0.5*e*r) > 0	bm + cm*(-1 + e) + (0.5*bg*r)/a + 0.5*bl*r < cp + bm*e	bg*r*(-0.25 + 0.75*r - 1.*r^2 + 1.25*r^3 - 0.5*r^4 + e^3*r^3*(-1. + 1.*r) + e^2*r*(0.5 - 2.*r + 4.*r^2 - 2.5*r^3) + e*(0.25 - 1.75*r + 3.25*r^2 - 4.25*r^3 + 2.*r^4)) + a*(cp*(0.5 - 1.*r + 1.5*r^2 - 1.5*r^3 + e^3*(1. - 1.*r)*r^3 + 0.5*r^4 + e^2*r*(-0.5 + 2.5*r - 4.5*r^2 + 2.5*r^3) + e*(-0.5 + 2.5*r - 4.5*r^2 + 5.*r^3 - 2.*r^4)) + bm*(-0.5 + 1.*r - 1.5*r^2 + 1.*r^3 + 0.5*r^4 - 0.5*r^5 + e^3*r*(-0.5…	(0.5*a*bl*(e*(-1. + r) - 1.*r)*(r - 1.*r^2 + r^3 + e^2*r^3 + e*(1 - 1.*r + r^2 - 2.*r^3)) + bg*(e*(-1. + r) - 1.*r)*r*(0.5 + (-1. + e)*r)*(r - 1.*r^2 + r^3 + e^2*r^3 + e*(1 - 1.*r + r^2 - 2.*r^3)) - 1.*a*(e*(-1. + r) - 1.*r)*(cm + cp + bm*(-1. + e) - 1.*cm*e + bl*(0.5 - 0.5*r) - 1.*cp*r + cp*e*r)*(r - 1.*r^2 + r^3 + e^2*r^3 + e*(1 - 1.*r + r^2 - 2.*r^3)) - a*(-1 + e)*(-(bm*(2 + e*(-1 + r) - r)*r*…	cp + (bm - cm)*(-1 + e) + cp*(-1 + e)*r > 0.5*bl + 0.5*bl*(-1. + r) + (bg*r*(0.5 + (-1 + e)*r))/a + ((-1 + e)*(e + r - 2*e*r - r^2 + 2*e*r^2 + r^3 - 3*e*r^3 + 2*e^2*r^3)*(-(bm*(-1 + e)*r) + cm*(-1 + r + (-1 + e)*r^2)))/(e^2*r^3 + r*(1 - r + r^2) + e*(1 - r + r^2 - 2*r^3))	bg*(-0.5 + 0.5000000000000001*e*(1. - 1.*r)^2)*r + a*(bm*(1.*(-1. + 1.*r)^3 + e^3*r*(-2. + 3.*r - 1.*r^2) + e*(2. - 10.*r + 12.*r^2 - 4.*r^3) + e^2*(-1. + 9.*r - 12.*r^2 + 4.*r^3)) + cp*(1.*(1. - 1.*r)^2 + 1.*e^2*(1. - 1.*r)^2*r*(-2. + 1.*r) + e*(-1. + 6.*r - 7.*r^2 + 4.*r^3 - 1.*r^4)) + bl*r*(-0.5 + 2.*r - 1.*r^2 - 1.*e^2*(1. - 1.*r)^2*r*(-2. + 1.*r) + e*(0.5 - 5.*r + 6.5*r^2 - 4.*r^3 + 1.*r^4))…	0. + cp + bm*(-1 + e) - (0.5*bg*r)/a - 0.5*bl*r + cm*(0.5 - 0.5*e + 0.5*r - 0.5*e*r) > 0	bg*r*(-0.12500000000000003 - 0.25000000000000006*r + 0.12500000000000003*r^2) + a*(0.25000000000000006*cp - 0.12500000000000003*bl*r + 0.5000000000000001*cp*e*r + 0.25000000000000006*bl*r^2 - 1.0000000000000002*cp*r^2 - 0.5000000000000001*bl*e*r^2 + 0.7500000000000002*cp*e*r^2 + 0.8750000000000002*bl*r^3 + 1.0000000000000002*cp*r^3 - 0.7500000000000002*bl*e*r^3 - 1.0000000000000002*cp*e*r^3 - 1.0…	bm + cm*(-1 + e) + (0.5*bg*r)/a + 0.5*bl*r < cp + bm*e	bg*r*(-0.5 + 0.5*r - 1.*r^2 + 0.5*r^3 + e^2*r^2*(-1. + 1.*r) + e*(0.5 - 1.5*r + 2.5*r^2 - 1.5*r^3)) + a*(cp*(1. - 2.*r + 3.*r^2 - 3.*r^3 + e^3*(2. - 2.*r)*r^3 + 1.*r^4 + e^2*r*(-1. + 5.*r - 9.*r^2 + 5.*r^3) + e*(-1. + 5.*r - 9.*r^2 + 10.*r^3 - 4.*r^4)) + bm*(-1. + 2.*r - 3.*r^2 + 2.*r^3 + 1.*r^4 - 1.*r^5 + e^3*r*(-1. + 4.*r - 8.*r^2 - 2.*r^3 + 7.*r^4) + e^2*(-1. + 6.*r - 12.*r^2 + 12.*r^3 + 5.*r^…	cp + (bm - cm)*(-1 + e) + cp*(-1 + e)*r > (0.5*bg*r)/a + bl*r*(0.5 + (-1 + e)*r) + ((-1 + e)*(cm*(e^3*(2 - 3*r)*r^3 + r^2*(1 - r + r^2) + 2*e*r*(1 - 2*r + 2*r^2 - 2*r^3) + e^2*(1 - 3*r + 4*r^2 - 6*r^3 + 6*r^4)) + bm*r*(e^4*r^3*(1 - 3*r + 2*r^2) + r^2*(-2 + 3*r - 3*r^2 + r^3) + e*r*(-4 + 11*r - 14*r^2 + 14*r^3 - 5*r^4) + e^3*(1 - 4*r + 6*r^2 - 9*r^3 + 14*r^4 - 7*r^5) + e^2*(-2 + 9*r - 15*r^2 + 19*…	cp + (bm - cm)*(-1 + e) + cp*(-1 + e)*r > (0.5*bg*r)/a + bl*r*(0.5 + (-1 + e)*r) + ((-1 + e)*(e + r - 2*e*r - r^2 + 2*e*r^2 + r^3 - 3*e*r^3 + 2*e^2*r^3)*(-(bm*(-1 + e)*r) + cm*(-1 + r + (-1 + e)*r^2)))/(e^2*r^3 + r*(1 - r + r^2) + e*(1 - r + r^2 - 2*r^3))	-1	bm*r*(-5. + 4.*r - 1.*r^2 + e*(5. - 4.*r + 1.*r^2)) + cm*(1. + 2.*r - 1.*r^2 + e*(-1. - 2.*r + 1.*r^2)) > 0	bm*r*(-5. + 4.*r - 1.*r^2 + e*(5. - 4.*r + 1.*r^2)) + cm*(1. + 2.*r - 1.*r^2 + e*(-1. - 2.*r + 1.*r^2)) > 0	bm*r*(-1 + r - e*r) + cm*(e + r - e*r - r^2 + e*r^2) > 0	0	-1	0
cp = PGG cost
cm = MAG cost
bg = global PGG benefit
bl = local PGG benefit
bm = MAG benefit
e = error rate
nl = local population
a = number of local groups
r = rate of invaders
Columns represent invader strategies
Rows represent resident strategies
Entries represent invasion conditions for the invader (column) to invade the resident (row)
1 = successful invasion
0 = equal fitness (failed invasion)
-1 = failed invasion
else conditions needed for invasion

## Sheet: Group Invader
			Invader
			Global							Local							Defect							Shun Global							Shun Local							Local and Global
			('G', 'c')	('G', 'g')	('G', 'l')	('G', 'd')	('G', 'p')	('G', 'm')	('G', 'pm')	('L', 'c')	('L', 'g')	('L', 'l')	('L', 'd')	('L', 'p')	('L', 'm')	('L', 'pm')	('D', 'c')	('D', 'g')	('D', 'l')	('D', 'd')	('D', 'p')	('D', 'm')	('D', 'pm')	('M', 'c')	('M', 'g')	('M', 'l')	('M', 'd')	('M', 'p')	('M', 'm')	('M', 'pm')	('O', 'c')	('O', 'g')	('O', 'l')	('O', 'd')	('O', 'p')	('O', 'm')	('O', 'pm')	('LG', 'c')	('LG', 'g')	('LG', 'l')	('LG', 'd')	('LG', 'p')	('LG', 'm')	('LG', 'pm')
Resident	Global	('G', 'c')	0	0	-1	-1	0	-1	-1	bg < a*bl	bg < a*(bl + (bm - cm)*(-1 + e))	bg < a*bl	bg < a*(bl + (bm - cm)*(-1 + e))	bg < a*bl	a*(bl + (bm - cm)*(-1 + e)*e) > bg	a*(bl + (bm - cm)*(-1 + e)*e) > bg	bg < a*cp	bg < a*(cm + cp + bm*(-1 + e) - cm*e)	bg < a*(cm + cp + bm*(-1 + e) - cm*e)	bg < a*(cm + cp + bm*(-1 + e) - cm*e)	bg < a*(cm + cp + bm*(-1 + e) - cm*e)	a*(cp + (bm - cm)*(-1 + e)*e) > bg	bg < a*(cm + cp + bm*(-1 + e) - cm*e)	a*cp > bg	a*(cm + cp + bm*(-1 + e) - cm*e) > bg	bg < a*(cm + cp + bm*(-1 + e) - cm*e)	bg < a*(cm + cp + bm*(-1 + e) - cm*e)	a*(cm + cp + bm*(-1 + e) - cm*e) > bg	a*(cm + cp + bm*(-1 + e) - cm*e) > bg	bg*(-1 + e - e^2) + a*(cp*(1 - e + e^2) + cm*(2 - 5*e + 5*e^2 - 2*e^3) + bm*(-2 + 5*e - 5*e^2 + 2*e^3)) > 0	bg + a*bl*(-1 + e) < a*cp*e	bg < a*(cm + cp + bm*(-1 + e) - cm*e)	bg + a*bl*(-1 + e) < a*e*(cm + cp + bm*(-1 + e) - cm*e)	bg < a*(cm + cp + bm*(-1 + e) - cm*e)	bg + a*bl*(-1 + e) < a*e*(cm + cp + bm*(-1 + e) - cm*e)	bg + a*bl*(-1 + e) < a*e*(cm + cp + bm*(-1 + e) - cm*e)	bg*(-1 + e - e^2) + a*e*(cp*(1 - e + e^2) + cm*(2 - 5*e + 5*e^2 - 2*e^3) + bm*(-2 + 5*e - 5*e^2 + 2*e^3)) > a*bl*(-1 + 2*e - 2*e^2 + e^3)	1.*bg < 1.*a*bl	a*(1.*bl - 1.*bm + 1.*cm + 1.*bm*e - 1.*cm*e) > 1.*bg	a*(1.*bl - 1.*bm + 1.*cm + 1.*bm*e - 1.*cm*e) > 1.*bg	(0.5*bg)/a < 0.5*bl + (bm - cm)*(-1 + e)	1.*bg < 1.*a*bl	1.*a*bl + a*e*(cm*(2. - 2.*e) + bm*(-2. + 2.*e)) > 1.*bg	1.*bg < 1.*a*bl
		('G', 'g')	0	0	-1	-1	0	-1	-1	bg < a*bl	bg < a*(bl + (bm - cm)*(-1 + e))	bg < a*bl	bg < a*(bl + (bm - cm)*(-1 + e))	bg < a*bl	a*(bl + (bm - cm)*(-1 + e)*e) > bg	a*(bl + (bm - cm)*(-1 + e)*e) > bg	bg < a*cp	bg < a*(cm + cp + bm*(-1 + e) - cm*e)	bg < a*(cm + cp + bm*(-1 + e) - cm*e)	bg < a*(cm + cp + bm*(-1 + e) - cm*e)	bg < a*(cm + cp + bm*(-1 + e) - cm*e)	a*(cp + (bm - cm)*(-1 + e)*e) > bg	bg < a*(cm + cp + bm*(-1 + e) - cm*e)	a*cp > bg	a*(cm + cp + bm*(-1 + e) - cm*e) > bg	bg < a*(cm + cp + bm*(-1 + e) - cm*e)	bg < a*(cm + cp + bm*(-1 + e) - cm*e)	a*(cm + cp + bm*(-1 + e) - cm*e) > bg	a*(cm + cp + bm*(-1 + e) - cm*e) > bg	bg*(-1 + e - e^2) + a*(cp*(1 - e + e^2) + cm*(2 - 5*e + 5*e^2 - 2*e^3) + bm*(-2 + 5*e - 5*e^2 + 2*e^3)) > 0	bg + a*bl*(-1 + e) < a*cp*e	bg < a*(cm + cp + bm*(-1 + e) - cm*e)	bg + a*bl*(-1 + e) < a*e*(cm + cp + bm*(-1 + e) - cm*e)	bg < a*(cm + cp + bm*(-1 + e) - cm*e)	bg + a*bl*(-1 + e) < a*e*(cm + cp + bm*(-1 + e) - cm*e)	bg + a*bl*(-1 + e) < a*e*(cm + cp + bm*(-1 + e) - cm*e)	bg*(-1 + e - e^2) + a*e*(cp*(1 - e + e^2) + cm*(2 - 5*e + 5*e^2 - 2*e^3) + bm*(-2 + 5*e - 5*e^2 + 2*e^3)) > a*bl*(-1 + 2*e - 2*e^2 + e^3)	1.*bg < 1.*a*bl	a*(1.*bl - 1.*bm + 1.*cm + 1.*bm*e - 1.*cm*e) > 1.*bg	a*(1.*bl - 1.*bm + 1.*cm + 1.*bm*e - 1.*cm*e) > 1.*bg	(0.5*bg)/a < 0.5*bl + (bm - cm)*(-1 + e)	1.*bg < 1.*a*bl	1.*a*bl + a*e*(cm*(2. - 2.*e) + bm*(-2. + 2.*e)) > 1.*bg	1.*bg < 1.*a*bl
		('G', 'l')	1	1	0	0	1	1	1	bg + a*(bm - cm)*(-1 + e) < a*bl	bg < a*bl	bg + a*(bm - cm)*(-1 + e) < a*bl	bg < a*bl	bg + a*(bm - cm)*(-1 + e) < a*bl	bg < a*(bl + (bm - cm)*(-1 + e)^2)	bg < a*(bl + (bm - cm)*(-1 + e)^2)	bg < a*(bm + cp + cm*(-1 + e) - bm*e)	bg < a*cp	bg < a*cp	bg < a*cp	bg < a*cp	bg < a*(cp + bm*(-1 + e)^2 - cm*(-1 + e)^2)	bg < a*cp	cm + bm*(-1 + e) + (bg*e)/a < (cm + cp)*e	bg*e < a*(bm*(-1 + e)^2 - cm*(-1 + e)^2 + cp*e)	bg < a*cp	bg < a*cp	bg*e < a*(bm*(-1 + e)^2 - cm*(-1 + e)^2 + cp*e)	bg*e < a*(bm*(-1 + e)^2 - cm*(-1 + e)^2 + cp*e)	bg*e*(-1 + e - e^2) + a*(cp*e*(1 - e + e^2) + bm*(-1 + e)^2*(1 - 2*e + 2*e^2) - cm*(-1 + e)^2*(1 - 2*e + 2*e^2)) > 0	bg/a + cm + bl*(-1 + e) + bm*e < bm + (cm + cp)*e	bg < a*cp	bg/a + cm*(-1 + e)^2 + bl*e < bl + bm*(-1 + e)^2 + cp*e	bg < a*cp	bg/a + cm*(-1 + e)^2 + bl*e < bl + bm*(-1 + e)^2 + cp*e	bg/a + cm*(-1 + e)^2 + bl*e < bl + bm*(-1 + e)^2 + cp*e	bg*(-1 + e - e^2) + a*(-cm + 4*cm*e + cp*e - 7*cm*e^2 - cp*e^2 + 6*cm*e^3 + cp*e^3 - 2*cm*e^4 + bm*(-1 + e)^2*(1 - 2*e + 2*e^2) - bl*(-1 + 2*e - 2*e^2 + e^3)) > 0	(0.5*bg)/a + (bm - cm)*(-1 + e) < 0.5*bl	a*(1.*bl + 1.*bm - 1.*cm - 1.*bm*e + 1.*cm*e) > 1.*bg	a*(1.*bl + 1.*bm - 1.*cm - 1.*bm*e + 1.*cm*e) > 1.*bg	1.*bg < 1.*a*bl	(0.5*bg)/a + (bm - cm)*(-1 + e) < 0.5*bl	(0.5*bg)/a < 0.5*bl + (bm - cm)*(-1 + e)^2	(0.5*bg)/a + (bm - cm)*(-1 + e) < 0.5*bl
		('G', 'd')	1	1	0	0	1	1	1	bg + a*(bm - cm)*(-1 + e) < a*bl	bg < a*bl	bg + a*(bm - cm)*(-1 + e) < a*bl	bg < a*bl	bg + a*(bm - cm)*(-1 + e) < a*bl	bg < a*(bl + (bm - cm)*(-1 + e)^2)	bg < a*(bl + (bm - cm)*(-1 + e)^2)	bg < a*(bm + cp + cm*(-1 + e) - bm*e)	bg < a*cp	bg < a*cp	bg < a*cp	bg < a*cp	bg < a*(cp + bm*(-1 + e)^2 - cm*(-1 + e)^2)	bg < a*cp	cm + bm*(-1 + e) + (bg*e)/a < (cm + cp)*e	bg*e < a*(bm*(-1 + e)^2 - cm*(-1 + e)^2 + cp*e)	bg < a*cp	bg < a*cp	bg*e < a*(bm*(-1 + e)^2 - cm*(-1 + e)^2 + cp*e)	bg*e < a*(bm*(-1 + e)^2 - cm*(-1 + e)^2 + cp*e)	bg*e*(-1 + e - e^2) + a*(cp*e*(1 - e + e^2) + bm*(-1 + e)^2*(1 - 2*e + 2*e^2) - cm*(-1 + e)^2*(1 - 2*e + 2*e^2)) > 0	bg/a + cm + bl*(-1 + e) + bm*e < bm + (cm + cp)*e	bg < a*cp	bg/a + cm*(-1 + e)^2 + bl*e < bl + bm*(-1 + e)^2 + cp*e	bg < a*cp	bg/a + cm*(-1 + e)^2 + bl*e < bl + bm*(-1 + e)^2 + cp*e	bg/a + cm*(-1 + e)^2 + bl*e < bl + bm*(-1 + e)^2 + cp*e	bg*(-1 + e - e^2) + a*(-cm + 4*cm*e + cp*e - 7*cm*e^2 - cp*e^2 + 6*cm*e^3 + cp*e^3 - 2*cm*e^4 + bm*(-1 + e)^2*(1 - 2*e + 2*e^2) - bl*(-1 + 2*e - 2*e^2 + e^3)) > 0	(0.5*bg)/a + (bm - cm)*(-1 + e) < 0.5*bl	a*(1.*bl + 1.*bm - 1.*cm - 1.*bm*e + 1.*cm*e) > 1.*bg	a*(1.*bl + 1.*bm - 1.*cm - 1.*bm*e + 1.*cm*e) > 1.*bg	1.*bg < 1.*a*bl	(0.5*bg)/a + (bm - cm)*(-1 + e) < 0.5*bl	(0.5*bg)/a < 0.5*bl + (bm - cm)*(-1 + e)^2	(0.5*bg)/a + (bm - cm)*(-1 + e) < 0.5*bl
		('G', 'p')	0	0	-1	-1	0	-1	-1	bg < a*bl	bg < a*(bl + (bm - cm)*(-1 + e))	bg < a*bl	bg < a*(bl + (bm - cm)*(-1 + e))	bg < a*bl	a*(bl + (bm - cm)*(-1 + e)*e) > bg	a*(bl + (bm - cm)*(-1 + e)*e) > bg	bg < a*cp	bg < a*(cm + cp + bm*(-1 + e) - cm*e)	bg < a*(cm + cp + bm*(-1 + e) - cm*e)	bg < a*(cm + cp + bm*(-1 + e) - cm*e)	bg < a*(cm + cp + bm*(-1 + e) - cm*e)	a*(cp + (bm - cm)*(-1 + e)*e) > bg	bg < a*(cm + cp + bm*(-1 + e) - cm*e)	a*cp > bg	a*(cm + cp + bm*(-1 + e) - cm*e) > bg	bg < a*(cm + cp + bm*(-1 + e) - cm*e)	bg < a*(cm + cp + bm*(-1 + e) - cm*e)	a*(cm + cp + bm*(-1 + e) - cm*e) > bg	a*(cm + cp + bm*(-1 + e) - cm*e) > bg	bg*(-1 + e - e^2) + a*(cp*(1 - e + e^2) + cm*(2 - 5*e + 5*e^2 - 2*e^3) + bm*(-2 + 5*e - 5*e^2 + 2*e^3)) > 0	bg + a*bl*(-1 + e) < a*cp*e	bg < a*(cm + cp + bm*(-1 + e) - cm*e)	bg + a*bl*(-1 + e) < a*e*(cm + cp + bm*(-1 + e) - cm*e)	bg < a*(cm + cp + bm*(-1 + e) - cm*e)	bg + a*bl*(-1 + e) < a*e*(cm + cp + bm*(-1 + e) - cm*e)	bg + a*bl*(-1 + e) < a*e*(cm + cp + bm*(-1 + e) - cm*e)	bg*(-1 + e - e^2) + a*e*(cp*(1 - e + e^2) + cm*(2 - 5*e + 5*e^2 - 2*e^3) + bm*(-2 + 5*e - 5*e^2 + 2*e^3)) > a*bl*(-1 + 2*e - 2*e^2 + e^3)	1.*bg < 1.*a*bl	a*(1.*bl - 1.*bm + 1.*cm + 1.*bm*e - 1.*cm*e) > 1.*bg	a*(1.*bl - 1.*bm + 1.*cm + 1.*bm*e - 1.*cm*e) > 1.*bg	(0.5*bg)/a < 0.5*bl + (bm - cm)*(-1 + e)	1.*bg < 1.*a*bl	1.*a*bl + a*e*(cm*(2. - 2.*e) + bm*(-2. + 2.*e)) > 1.*bg	1.*bg < 1.*a*bl
		('G', 'm')	1	1	-1	-1	1	0	0	a*(bl - (bm - cm)*(-1 + e)*e) > bg	bg + a*(bm - cm)*(-1 + e)^2 < a*bl	a*(bl - (bm - cm)*(-1 + e)*e) > bg	bg + a*(bm - cm)*(-1 + e)^2 < a*bl	a*(bl - (bm - cm)*(-1 + e)*e) > bg	bg < a*bl	bg < a*bl	a*(cp - (bm - cm)*(-1 + e)*e) > bg	bg/a + bm*(-1 + e)^2 < cp + cm*(-1 + e)^2	bg/a + bm*(-1 + e)^2 < cp + cm*(-1 + e)^2	bg/a + bm*(-1 + e)^2 < cp + cm*(-1 + e)^2	bg/a + bm*(-1 + e)^2 < cp + cm*(-1 + e)^2	bg < a*cp	bg/a + bm*(-1 + e)^2 < cp + cm*(-1 + e)^2	a*(bm + cp + cm*(-1 + e) - bm*e) > bg	a*cp > bg	bg/a + bm*(-1 + e)^2 < cp + cm*(-1 + e)^2	bg/a + bm*(-1 + e)^2 < cp + cm*(-1 + e)^2	a*cp > bg	a*cp > bg	bg*(-1 + e - e^2) + a*(bm*(-1 + e)^3 - cm*(-1 + e)^3 + cp*(1 - e + e^2)) > 0	bg + a*bl*(-1 + e) < a*e*(bm + cp + cm*(-1 + e) - bm*e)	bg/a + bm*(-1 + e)^2 < cp + cm*(-1 + e)^2	bg + a*bl*(-1 + e) < a*cp*e	bg/a + bm*(-1 + e)^2 < cp + cm*(-1 + e)^2	bg + a*bl*(-1 + e) < a*cp*e	bg + a*bl*(-1 + e) < a*cp*e	bg*(-1 + e - e^2) + a*e*(bm*(-1 + e)^3 - cm*(-1 + e)^3 + cp*(1 - e + e^2)) > a*bl*(-1 + 2*e - 2*e^2 + e^3)	1.*a*bl + a*e*(bm*(2. - 2.*e) + cm*(-2. + 2.*e)) > 1.*bg	a*(1.*bl + bm*(-1. + 3.*e - 2.*e^2) + cm*(1. - 3.*e + 2.*e^2)) > 1.*bg	a*(1.*bl + bm*(-1. + 3.*e - 2.*e^2) + cm*(1. - 3.*e + 2.*e^2)) > 1.*bg	(0.5*bg)/a + (bm - cm)*(-1 + e)^2 < 0.5*bl	1.*a*bl + a*e*(bm*(2. - 2.*e) + cm*(-2. + 2.*e)) > 1.*bg	1.*bg < 1.*a*bl	1.*a*bl + a*e*(bm*(2. - 2.*e) + cm*(-2. + 2.*e)) > 1.*bg
		('G', 'pm')	1	1	-1	-1	1	0	0	a*(bl - (bm - cm)*(-1 + e)*e) > bg	bg + a*(bm - cm)*(-1 + e)^2 < a*bl	a*(bl - (bm - cm)*(-1 + e)*e) > bg	bg + a*(bm - cm)*(-1 + e)^2 < a*bl	a*(bl - (bm - cm)*(-1 + e)*e) > bg	bg < a*bl	bg < a*bl	a*(cp - (bm - cm)*(-1 + e)*e) > bg	bg/a + bm*(-1 + e)^2 < cp + cm*(-1 + e)^2	bg/a + bm*(-1 + e)^2 < cp + cm*(-1 + e)^2	bg/a + bm*(-1 + e)^2 < cp + cm*(-1 + e)^2	bg/a + bm*(-1 + e)^2 < cp + cm*(-1 + e)^2	bg < a*cp	bg/a + bm*(-1 + e)^2 < cp + cm*(-1 + e)^2	a*(bm + cp + cm*(-1 + e) - bm*e) > bg	a*cp > bg	bg/a + bm*(-1 + e)^2 < cp + cm*(-1 + e)^2	bg/a + bm*(-1 + e)^2 < cp + cm*(-1 + e)^2	a*cp > bg	a*cp > bg	bg*(-1 + e - e^2) + a*(bm*(-1 + e)^3 - cm*(-1 + e)^3 + cp*(1 - e + e^2)) > 0	bg + a*bl*(-1 + e) < a*e*(bm + cp + cm*(-1 + e) - bm*e)	bg/a + bm*(-1 + e)^2 < cp + cm*(-1 + e)^2	bg + a*bl*(-1 + e) < a*cp*e	bg/a + bm*(-1 + e)^2 < cp + cm*(-1 + e)^2	bg + a*bl*(-1 + e) < a*cp*e	bg + a*bl*(-1 + e) < a*cp*e	bg*(-1 + e - e^2) + a*e*(bm*(-1 + e)^3 - cm*(-1 + e)^3 + cp*(1 - e + e^2)) > a*bl*(-1 + 2*e - 2*e^2 + e^3)	1.*a*bl + a*e*(bm*(2. - 2.*e) + cm*(-2. + 2.*e)) > 1.*bg	a*(1.*bl + bm*(-1. + 3.*e - 2.*e^2) + cm*(1. - 3.*e + 2.*e^2)) > 1.*bg	a*(1.*bl + bm*(-1. + 3.*e - 2.*e^2) + cm*(1. - 3.*e + 2.*e^2)) > 1.*bg	(0.5*bg)/a + (bm - cm)*(-1 + e)^2 < 0.5*bl	1.*a*bl + a*e*(bm*(2. - 2.*e) + cm*(-2. + 2.*e)) > 1.*bg	1.*bg < 1.*a*bl	1.*a*bl + a*e*(bm*(2. - 2.*e) + cm*(-2. + 2.*e)) > 1.*bg
	Local	('L', 'c')	bg > a*bl	bg > a*bl	bg + a*(bm - cm)*(-1 + e) > a*bl	bg + a*(bm - cm)*(-1 + e) > a*bl	bg > a*bl	bg + a*(bm - cm)*(-1 + e)*e > a*bl	bg + a*(bm - cm)*(-1 + e)*e > a*bl	0	-1	0	-1	0	-1	-1	-1	cm + cp + bm*e > bl + bm + cm*e	cm + cp + bm*e > bl + bm + cm*e	cm + cp + bm*e > bl + bm + cm*e	cm + cp + bm*e > bl + bm + cm*e	cp + (bm - cm)*(-1 + e)*e > bl	cm + cp + bm*e > bl + bm + cm*e	a*bl + bg*e < bg + a*cp*e	bg + a*e*(cm + cp + bm*(-1 + e) - cm*e) > a*bl + bg*e	cm + cp + bm*e > bl + bm + cm*e	cm + cp + bm*e > bl + bm + cm*e	bg + a*e*(cm + cp + bm*(-1 + e) - cm*e) > a*bl + bg*e	bg + a*e*(cm + cp + bm*(-1 + e) - cm*e) > a*bl + bg*e	a*bl*(-1 + e - e^2) + a*e*(cp*(1 - e + e^2) + cm*(2 - 5*e + 5*e^2 - 2*e^3) + bm*(-2 + 5*e - 5*e^2 + 2*e^3)) > bg*(-1 + 2*e - 2*e^2 + e^3)	-1	cm + cp + bm*e > bl + bm + cm*e	cm + cp + bm*e > bl + bm + cm*e	cm + cp + bm*e > bl + bm + cm*e	cm + cp + bm*e > bl + bm + cm*e	cm + cp + bm*e > bl + bm + cm*e	cp + bl*e + 5*bm*e + cp*e^2 + 2*bm*e^3 + cm*(2 + 5*e^2) > bl + 2*bm + 5*cm*e + cp*e + bl*e^2 + 5*bm*e^2 + 2*cm*e^3	1.*bg > 1.*a*bl	(0.5*(bg - a*bl + a*(bm - cm)*(-1 + e)))/a > 0	(0.5*(bg - a*bl + a*(bm - cm)*(-1 + e)))/a > 0	(0.5*bg)/a + (bm - cm)*(-1 + e) > 0.5*bl	1.*bg > 1.*a*bl	1.*bg + a*e*(cm*(2. - 2.*e) + bm*(-2. + 2.*e)) > 1.*a*bl	1.*bg > 1.*a*bl
		('L', 'g')	bg > a*(bl + (bm - cm)*(-1 + e))	bg > a*(bl + (bm - cm)*(-1 + e))	bg > a*bl	bg > a*bl	bg > a*(bl + (bm - cm)*(-1 + e))	bg + a*(bm - cm)*(-1 + e)^2 > a*bl	bg + a*(bm - cm)*(-1 + e)^2 > a*bl	1	0	1	0	1	1	1	bl + cm + bm*e < bm + cp + cm*e	-1	-1	-1	-1	cp + (bm - cm)*(-1 + e)^2 > bl	-1	bg + a*(bm + (cm + cp)*e) > bg*e + a*(bl + cm + bm*e)	cp + cp*(-1 + e) + (bm - cm)*(-1 + e)^2 + (bg - bg*e)/a > bl	-1	-1	cp + cp*(-1 + e) + (bm - cm)*(-1 + e)^2 + (bg - bg*e)/a > bl	cp + cp*(-1 + e) + (bm - cm)*(-1 + e)^2 + (bg - bg*e)/a > bl	cp + cp*(-1 + e) + (bg - bg*e)/a + ((bm - cm)*(-1 + e)^2*(1 - 2*e + 2*e^2))/(1 - e + e^2) > bl	cm + (bl + bm)*e < bm + (cm + cp)*e	-1	cm*(-1 + e)^2 + (bl - cp)*e < bm*(-1 + e)^2	-1	cm*(-1 + e)^2 + (bl - cp)*e < bm*(-1 + e)^2	cm*(-1 + e)^2 + (bl - cp)*e < bm*(-1 + e)^2	bm*(-1 + e)^2*(1 - 2*e + 2*e^2) > (bl - cp)*e*(1 - e + e^2) + cm*(-1 + e)^2*(1 - 2*e + 2*e^2)	(0.5*bg)/a > 0.5*bl + (bm - cm)*(-1 + e)	(0.5*bg)/a > 0.5*(bl + (bm - cm)*(-1 + e))	(0.5*bg)/a > 0.5*(bl + (bm - cm)*(-1 + e))	1.*bg > 1.*a*bl	(0.5*bg)/a > 0.5*bl + (bm - cm)*(-1 + e)	(0.5*bg)/a + (bm - cm)*(-1 + e)^2 > 0.5*bl	(0.5*bg)/a > 0.5*bl + (bm - cm)*(-1 + e)
		('L', 'l')	bg > a*bl	bg > a*bl	bg + a*(bm - cm)*(-1 + e) > a*bl	bg + a*(bm - cm)*(-1 + e) > a*bl	bg > a*bl	bg + a*(bm - cm)*(-1 + e)*e > a*bl	bg + a*(bm - cm)*(-1 + e)*e > a*bl	0	-1	0	-1	0	-1	-1	-1	cm + cp + bm*e > bl + bm + cm*e	cm + cp + bm*e > bl + bm + cm*e	cm + cp + bm*e > bl + bm + cm*e	cm + cp + bm*e > bl + bm + cm*e	cp + (bm - cm)*(-1 + e)*e > bl	cm + cp + bm*e > bl + bm + cm*e	a*bl + bg*e < bg + a*cp*e	bg + a*e*(cm + cp + bm*(-1 + e) - cm*e) > a*bl + bg*e	cm + cp + bm*e > bl + bm + cm*e	cm + cp + bm*e > bl + bm + cm*e	bg + a*e*(cm + cp + bm*(-1 + e) - cm*e) > a*bl + bg*e	bg + a*e*(cm + cp + bm*(-1 + e) - cm*e) > a*bl + bg*e	a*bl*(-1 + e - e^2) + a*e*(cp*(1 - e + e^2) + cm*(2 - 5*e + 5*e^2 - 2*e^3) + bm*(-2 + 5*e - 5*e^2 + 2*e^3)) > bg*(-1 + 2*e - 2*e^2 + e^3)	-1	cm + cp + bm*e > bl + bm + cm*e	cm + cp + bm*e > bl + bm + cm*e	cm + cp + bm*e > bl + bm + cm*e	cm + cp + bm*e > bl + bm + cm*e	cm + cp + bm*e > bl + bm + cm*e	cp + bl*e + 5*bm*e + cp*e^2 + 2*bm*e^3 + cm*(2 + 5*e^2) > bl + 2*bm + 5*cm*e + cp*e + bl*e^2 + 5*bm*e^2 + 2*cm*e^3	1.*bg > 1.*a*bl	(0.5*(bg - a*bl + a*(bm - cm)*(-1 + e)))/a > 0	(0.5*(bg - a*bl + a*(bm - cm)*(-1 + e)))/a > 0	(0.5*bg)/a + (bm - cm)*(-1 + e) > 0.5*bl	1.*bg > 1.*a*bl	1.*bg + a*e*(cm*(2. - 2.*e) + bm*(-2. + 2.*e)) > 1.*a*bl	1.*bg > 1.*a*bl
		('L', 'd')	bg > a*(bl + (bm - cm)*(-1 + e))	bg > a*(bl + (bm - cm)*(-1 + e))	bg > a*bl	bg > a*bl	bg > a*(bl + (bm - cm)*(-1 + e))	bg + a*(bm - cm)*(-1 + e)^2 > a*bl	bg + a*(bm - cm)*(-1 + e)^2 > a*bl	1	0	1	0	1	1	1	bl + cm + bm*e < bm + cp + cm*e	-1	-1	-1	-1	cp + (bm - cm)*(-1 + e)^2 > bl	-1	bg + a*(bm + (cm + cp)*e) > bg*e + a*(bl + cm + bm*e)	cp + cp*(-1 + e) + (bm - cm)*(-1 + e)^2 + (bg - bg*e)/a > bl	-1	-1	cp + cp*(-1 + e) + (bm - cm)*(-1 + e)^2 + (bg - bg*e)/a > bl	cp + cp*(-1 + e) + (bm - cm)*(-1 + e)^2 + (bg - bg*e)/a > bl	cp + cp*(-1 + e) + (bg - bg*e)/a + ((bm - cm)*(-1 + e)^2*(1 - 2*e + 2*e^2))/(1 - e + e^2) > bl	cm + (bl + bm)*e < bm + (cm + cp)*e	-1	cm*(-1 + e)^2 + (bl - cp)*e < bm*(-1 + e)^2	-1	cm*(-1 + e)^2 + (bl - cp)*e < bm*(-1 + e)^2	cm*(-1 + e)^2 + (bl - cp)*e < bm*(-1 + e)^2	bm*(-1 + e)^2*(1 - 2*e + 2*e^2) > (bl - cp)*e*(1 - e + e^2) + cm*(-1 + e)^2*(1 - 2*e + 2*e^2)	(0.5*bg)/a > 0.5*bl + (bm - cm)*(-1 + e)	(0.5*bg)/a > 0.5*(bl + (bm - cm)*(-1 + e))	(0.5*bg)/a > 0.5*(bl + (bm - cm)*(-1 + e))	1.*bg > 1.*a*bl	(0.5*bg)/a > 0.5*bl + (bm - cm)*(-1 + e)	(0.5*bg)/a + (bm - cm)*(-1 + e)^2 > 0.5*bl	(0.5*bg)/a > 0.5*bl + (bm - cm)*(-1 + e)
		('L', 'p')	bg > a*bl	bg > a*bl	bg + a*(bm - cm)*(-1 + e) > a*bl	bg + a*(bm - cm)*(-1 + e) > a*bl	bg > a*bl	bg + a*(bm - cm)*(-1 + e)*e > a*bl	bg + a*(bm - cm)*(-1 + e)*e > a*bl	0	-1	0	-1	0	-1	-1	-1	cm + cp + bm*e > bl + bm + cm*e	cm + cp + bm*e > bl + bm + cm*e	cm + cp + bm*e > bl + bm + cm*e	cm + cp + bm*e > bl + bm + cm*e	cp + (bm - cm)*(-1 + e)*e > bl	cm + cp + bm*e > bl + bm + cm*e	a*bl + bg*e < bg + a*cp*e	bg + a*e*(cm + cp + bm*(-1 + e) - cm*e) > a*bl + bg*e	cm + cp + bm*e > bl + bm + cm*e	cm + cp + bm*e > bl + bm + cm*e	bg + a*e*(cm + cp + bm*(-1 + e) - cm*e) > a*bl + bg*e	bg + a*e*(cm + cp + bm*(-1 + e) - cm*e) > a*bl + bg*e	a*bl*(-1 + e - e^2) + a*e*(cp*(1 - e + e^2) + cm*(2 - 5*e + 5*e^2 - 2*e^3) + bm*(-2 + 5*e - 5*e^2 + 2*e^3)) > bg*(-1 + 2*e - 2*e^2 + e^3)	-1	cm + cp + bm*e > bl + bm + cm*e	cm + cp + bm*e > bl + bm + cm*e	cm + cp + bm*e > bl + bm + cm*e	cm + cp + bm*e > bl + bm + cm*e	cm + cp + bm*e > bl + bm + cm*e	cp + bl*e + 5*bm*e + cp*e^2 + 2*bm*e^3 + cm*(2 + 5*e^2) > bl + 2*bm + 5*cm*e + cp*e + bl*e^2 + 5*bm*e^2 + 2*cm*e^3	1.*bg > 1.*a*bl	(0.5*(bg - a*bl + a*(bm - cm)*(-1 + e)))/a > 0	(0.5*(bg - a*bl + a*(bm - cm)*(-1 + e)))/a > 0	(0.5*bg)/a + (bm - cm)*(-1 + e) > 0.5*bl	1.*bg > 1.*a*bl	1.*bg + a*e*(cm*(2. - 2.*e) + bm*(-2. + 2.*e)) > 1.*a*bl	1.*bg > 1.*a*bl
		('L', 'm')	bg > a*(bl + (bm - cm)*(-1 + e)*e)	bg > a*(bl + (bm - cm)*(-1 + e)*e)	bg > a*(bl + (bm - cm)*(-1 + e)^2)	bg > a*(bl + (bm - cm)*(-1 + e)^2)	bg > a*(bl + (bm - cm)*(-1 + e)*e)	bg > a*bl	bg > a*bl	1	-1	1	-1	1	0	0	bl + (bm - cm)*(-1 + e)*e < cp	bl + (bm - cm)*(-1 + e)^2 < cp	bl + (bm - cm)*(-1 + e)^2 < cp	bl + (bm - cm)*(-1 + e)^2 < cp	bl + (bm - cm)*(-1 + e)^2 < cp	-1	bl + (bm - cm)*(-1 + e)^2 < cp	bg + a*e*(bm + cp + cm*(-1 + e) - bm*e) > a*bl + bg*e	a*bl + bg*e < bg + a*cp*e	bl + (bm - cm)*(-1 + e)^2 < cp	bl + (bm - cm)*(-1 + e)^2 < cp	a*bl + bg*e < bg + a*cp*e	a*bl + bg*e < bg + a*cp*e	a*bl*(-1 + e - e^2) + a*e*(bm*(-1 + e)^3 - cm*(-1 + e)^3 + cp*(1 - e + e^2)) > bg*(-1 + 2*e - 2*e^2 + e^3)	bm + cp + cm*e > bl + cm + bm*e	bl + (bm - cm)*(-1 + e)^2 < cp	-1	bl + (bm - cm)*(-1 + e)^2 < cp	-1	-1	cm + cp + bm*(-1 + e)^3 + 3*cm*e^2 + cp*e^2 + bl*(-1 + e - e^2) > e*(cp + cm*(3 + e^2))	1.*bg + a*e*(bm*(2. - 2.*e) + cm*(-2. + 2.*e)) > 1.*a*bl	(0.5*bg)/a - 0.5*bl + (-bm + cm)*(-1 + e)^2 - 0.5*(bm - 1.*cm)*(-1. + e) > 0	(0.5*bg)/a - 0.5*bl + (-bm + cm)*(-1 + e)^2 - 0.5*(bm - 1.*cm)*(-1. + e) > 0	(0.5*bg)/a + (-bm + cm)*(-1 + e)^2 > 0.5*bl	1.*bg + a*e*(bm*(2. - 2.*e) + cm*(-2. + 2.*e)) > 1.*a*bl	1.*bg > 1.*a*bl	1.*bg + a*e*(bm*(2. - 2.*e) + cm*(-2. + 2.*e)) > 1.*a*bl
		('L', 'pm')	bg > a*(bl + (bm - cm)*(-1 + e)*e)	bg > a*(bl + (bm - cm)*(-1 + e)*e)	bg > a*(bl + (bm - cm)*(-1 + e)^2)	bg > a*(bl + (bm - cm)*(-1 + e)^2)	bg > a*(bl + (bm - cm)*(-1 + e)*e)	bg > a*bl	bg > a*bl	1	-1	1	-1	1	0	0	bl + (bm - cm)*(-1 + e)*e < cp	bl + (bm - cm)*(-1 + e)^2 < cp	bl + (bm - cm)*(-1 + e)^2 < cp	bl + (bm - cm)*(-1 + e)^2 < cp	bl + (bm - cm)*(-1 + e)^2 < cp	-1	bl + (bm - cm)*(-1 + e)^2 < cp	bg + a*e*(bm + cp + cm*(-1 + e) - bm*e) > a*bl + bg*e	a*bl + bg*e < bg + a*cp*e	bl + (bm - cm)*(-1 + e)^2 < cp	bl + (bm - cm)*(-1 + e)^2 < cp	a*bl + bg*e < bg + a*cp*e	a*bl + bg*e < bg + a*cp*e	a*bl*(-1 + e - e^2) + a*e*(bm*(-1 + e)^3 - cm*(-1 + e)^3 + cp*(1 - e + e^2)) > bg*(-1 + 2*e - 2*e^2 + e^3)	bm + cp + cm*e > bl + cm + bm*e	bl + (bm - cm)*(-1 + e)^2 < cp	-1	bl + (bm - cm)*(-1 + e)^2 < cp	-1	-1	cm + cp + bm*(-1 + e)^3 + 3*cm*e^2 + cp*e^2 + bl*(-1 + e - e^2) > e*(cp + cm*(3 + e^2))	1.*bg + a*e*(bm*(2. - 2.*e) + cm*(-2. + 2.*e)) > 1.*a*bl	(0.5*bg)/a - 0.5*bl + (-bm + cm)*(-1 + e)^2 - 0.5*(bm - 1.*cm)*(-1. + e) > 0	(0.5*bg)/a - 0.5*bl + (-bm + cm)*(-1 + e)^2 - 0.5*(bm - 1.*cm)*(-1. + e) > 0	(0.5*bg)/a + (-bm + cm)*(-1 + e)^2 > 0.5*bl	1.*bg + a*e*(bm*(2. - 2.*e) + cm*(-2. + 2.*e)) > 1.*a*bl	1.*bg > 1.*a*bl	1.*bg + a*e*(bm*(2. - 2.*e) + cm*(-2. + 2.*e)) > 1.*a*bl
	Defect	('D', 'c')	bg > a*cp	bg > a*cp	bg > a*(bm + cp + cm*(-1 + e) - bm*e)	bg > a*(bm + cp + cm*(-1 + e) - bm*e)	bg > a*cp	bg + a*(bm - cm)*(-1 + e)*e > a*cp	bg + a*(bm - cm)*(-1 + e)*e > a*cp	1	bl + cm + bm*e > bm + cp + cm*e	1	bl + cm + bm*e > bm + cp + cm*e	1	bl + (bm - cm)*(-1 + e)*e > cp	bl + (bm - cm)*(-1 + e)*e > cp	0	-1	-1	-1	-1	-1	-1	bg > a*cp	bg > a*(cp + (bm - cm)*e)	-1	-1	bg > a*(cp + (bm - cm)*e)	bg > a*(cp + (bm - cm)*e)	bg*(1 - e + e^2) > a*(cp*(1 - e + e^2) + (bm - cm)*e*(2 - 3*e + 2*e^2))	1	-1	bl + cm*e > cp + bm*e	-1	bl + cm*e > cp + bm*e	bl + cm*e > cp + bm*e	(bl - cp)*(1 - e + e^2) > (bm - cm)*e*(2 - 3*e + 2*e^2)	(0.5*bg)/a + 0.5*bl > cp	(0.5*bg)/a + 0.5*bl + 0.5*(bm - 1.*cm)*(-1. + e) > cp	(0.5*bg)/a + 0.5*bl + 0.5*(bm - 1.*cm)*(-1. + e) > cp	(0.5*bg)/a + 0.5*bl + cm + bm*e > bm + cp + cm*e	(0.5*bg)/a + 0.5*bl > cp	1.*bg + a*(1.*bl - 2.*cp + e*(-2.*bm + 2.*cm + 2.*bm*e - 2.*cm*e)) > 0	(0.5*bg)/a + 0.5*bl > cp
		('D', 'g')	bg > a*(cm + cp + bm*(-1 + e) - cm*e)	bg > a*(cm + cp + bm*(-1 + e) - cm*e)	bg > a*cp	bg > a*cp	bg > a*(cm + cp + bm*(-1 + e) - cm*e)	bg/a + (bm - cm)*(-1 + e)^2 > cp	bg/a + (bm - cm)*(-1 + e)^2 > cp	cm + cp + bm*e < bl + bm + cm*e	1	cm + cp + bm*e < bl + bm + cm*e	1	cm + cp + bm*e < bl + bm + cm*e	bl + (bm - cm)*(-1 + e)^2 > cp	bl + (bm - cm)*(-1 + e)^2 > cp	1	0	0	0	0	1	0	bg + a*bm > a*(cm + cp)	bg > a*(cm + cp + bm*(-1 + e) - cm*e)	0	0	bg > a*(cm + cp + bm*(-1 + e) - cm*e)	bg > a*(cm + cp + bm*(-1 + e) - cm*e)	bg*(1 - e + e^2) > a*(cm + cp - 3*cm*e - cp*e + 4*cm*e^2 + cp*e^2 - 2*cm*e^3 + bm*(-1 + 3*e - 4*e^2 + 2*e^3))	1	0	bl + bm + cm*e > cm + cp + bm*e	0	bl + bm + cm*e > cm + cp + bm*e	bl + bm + cm*e > cm + cp + bm*e	1	(0.5*bg)/a + 0.5*bl + bm + cm*e > cm + cp + bm*e	(0.5*bg)/a + 0.5*bl > cp + 0.5*(bm - 1.*cm)*(-1. + e)	(0.5*bg)/a + 0.5*bl > cp + 0.5*(bm - 1.*cm)*(-1. + e)	(0.5*bg)/a + 0.5*bl > cp	(0.5*bg)/a + 0.5*bl + bm + cm*e > cm + cp + bm*e	(0.5*bg)/a + 0.5*bl + (bm - cm)*(-1 + e)^2 > cp	(0.5*bg)/a + 0.5*bl + bm + cm*e > cm + cp + bm*e
		('D', 'l')	bg > a*(cm + cp + bm*(-1 + e) - cm*e)	bg > a*(cm + cp + bm*(-1 + e) - cm*e)	bg > a*cp	bg > a*cp	bg > a*(cm + cp + bm*(-1 + e) - cm*e)	bg/a + (bm - cm)*(-1 + e)^2 > cp	bg/a + (bm - cm)*(-1 + e)^2 > cp	cm + cp + bm*e < bl + bm + cm*e	1	cm + cp + bm*e < bl + bm + cm*e	1	cm + cp + bm*e < bl + bm + cm*e	bl + (bm - cm)*(-1 + e)^2 > cp	bl + (bm - cm)*(-1 + e)^2 > cp	1	0	0	0	0	1	0	bg + a*bm > a*(cm + cp)	bg > a*(cm + cp + bm*(-1 + e) - cm*e)	0	0	bg > a*(cm + cp + bm*(-1 + e) - cm*e)	bg > a*(cm + cp + bm*(-1 + e) - cm*e)	bg*(1 - e + e^2) > a*(cm + cp - 3*cm*e - cp*e + 4*cm*e^2 + cp*e^2 - 2*cm*e^3 + bm*(-1 + 3*e - 4*e^2 + 2*e^3))	1	0	bl + bm + cm*e > cm + cp + bm*e	0	bl + bm + cm*e > cm + cp + bm*e	bl + bm + cm*e > cm + cp + bm*e	1	(0.5*bg)/a + 0.5*bl + bm + cm*e > cm + cp + bm*e	(0.5*bg)/a + 0.5*bl > cp + 0.5*(bm - 1.*cm)*(-1. + e)	(0.5*bg)/a + 0.5*bl > cp + 0.5*(bm - 1.*cm)*(-1. + e)	(0.5*bg)/a + 0.5*bl > cp	(0.5*bg)/a + 0.5*bl + bm + cm*e > cm + cp + bm*e	(0.5*bg)/a + 0.5*bl + (bm - cm)*(-1 + e)^2 > cp	(0.5*bg)/a + 0.5*bl + bm + cm*e > cm + cp + bm*e
		('D', 'd')	bg > a*(cm + cp + bm*(-1 + e) - cm*e)	bg > a*(cm + cp + bm*(-1 + e) - cm*e)	bg > a*cp	bg > a*cp	bg > a*(cm + cp + bm*(-1 + e) - cm*e)	bg/a + (bm - cm)*(-1 + e)^2 > cp	bg/a + (bm - cm)*(-1 + e)^2 > cp	cm + cp + bm*e < bl + bm + cm*e	1	cm + cp + bm*e < bl + bm + cm*e	1	cm + cp + bm*e < bl + bm + cm*e	bl + (bm - cm)*(-1 + e)^2 > cp	bl + (bm - cm)*(-1 + e)^2 > cp	1	0	0	0	0	1	0	bg + a*bm > a*(cm + cp)	bg > a*(cm + cp + bm*(-1 + e) - cm*e)	0	0	bg > a*(cm + cp + bm*(-1 + e) - cm*e)	bg > a*(cm + cp + bm*(-1 + e) - cm*e)	bg*(1 - e + e^2) > a*(cm + cp - 3*cm*e - cp*e + 4*cm*e^2 + cp*e^2 - 2*cm*e^3 + bm*(-1 + 3*e - 4*e^2 + 2*e^3))	1	0	bl + bm + cm*e > cm + cp + bm*e	0	bl + bm + cm*e > cm + cp + bm*e	bl + bm + cm*e > cm + cp + bm*e	1	(0.5*bg)/a + 0.5*bl + bm + cm*e > cm + cp + bm*e	(0.5*bg)/a + 0.5*bl > cp + 0.5*(bm - 1.*cm)*(-1. + e)	(0.5*bg)/a + 0.5*bl > cp + 0.5*(bm - 1.*cm)*(-1. + e)	(0.5*bg)/a + 0.5*bl > cp	(0.5*bg)/a + 0.5*bl + bm + cm*e > cm + cp + bm*e	(0.5*bg)/a + 0.5*bl + (bm - cm)*(-1 + e)^2 > cp	(0.5*bg)/a + 0.5*bl + bm + cm*e > cm + cp + bm*e
		('D', 'p')	bg > a*(cm + cp + bm*(-1 + e) - cm*e)	bg > a*(cm + cp + bm*(-1 + e) - cm*e)	bg > a*cp	bg > a*cp	bg > a*(cm + cp + bm*(-1 + e) - cm*e)	bg/a + (bm - cm)*(-1 + e)^2 > cp	bg/a + (bm - cm)*(-1 + e)^2 > cp	cm + cp + bm*e < bl + bm + cm*e	1	cm + cp + bm*e < bl + bm + cm*e	1	cm + cp + bm*e < bl + bm + cm*e	bl + (bm - cm)*(-1 + e)^2 > cp	bl + (bm - cm)*(-1 + e)^2 > cp	1	0	0	0	0	1	0	bg + a*bm > a*(cm + cp)	bg > a*(cm + cp + bm*(-1 + e) - cm*e)	0	0	bg > a*(cm + cp + bm*(-1 + e) - cm*e)	bg > a*(cm + cp + bm*(-1 + e) - cm*e)	bg*(1 - e + e^2) > a*(cm + cp - 3*cm*e - cp*e + 4*cm*e^2 + cp*e^2 - 2*cm*e^3 + bm*(-1 + 3*e - 4*e^2 + 2*e^3))	1	0	bl + bm + cm*e > cm + cp + bm*e	0	bl + bm + cm*e > cm + cp + bm*e	bl + bm + cm*e > cm + cp + bm*e	1	(0.5*bg)/a + 0.5*bl + bm + cm*e > cm + cp + bm*e	(0.5*bg)/a + 0.5*bl > cp + 0.5*(bm - 1.*cm)*(-1. + e)	(0.5*bg)/a + 0.5*bl > cp + 0.5*(bm - 1.*cm)*(-1. + e)	(0.5*bg)/a + 0.5*bl > cp	(0.5*bg)/a + 0.5*bl + bm + cm*e > cm + cp + bm*e	(0.5*bg)/a + 0.5*bl + (bm - cm)*(-1 + e)^2 > cp	(0.5*bg)/a + 0.5*bl + bm + cm*e > cm + cp + bm*e
		('D', 'm')	bg > a*(cp + (bm - cm)*(-1 + e)*e)	bg > a*(cp + (bm - cm)*(-1 + e)*e)	bg/a + (-bm + cm)*(-1 + e)^2 > cp	bg/a + (-bm + cm)*(-1 + e)^2 > cp	bg > a*(cp + (bm - cm)*(-1 + e)*e)	bg > a*cp	bg > a*cp	cp + (bm - cm)*(-1 + e)*e < bl	cp + (bm - cm)*(-1 + e)^2 < bl	cp + (bm - cm)*(-1 + e)*e < bl	cp + (bm - cm)*(-1 + e)^2 < bl	cp + (bm - cm)*(-1 + e)*e < bl	1	1	1	-1	-1	-1	-1	0	-1	a*(cp + (-bm + cm)*e) < bg	bg > a*cp	-1	-1	bg > a*cp	bg > a*cp	bg*(1 - e + e^2) > a*((bm - cm)*(-1 + e)^2*e + cp*(1 - e + e^2))	cp + cm*e < bl + bm*e	-1	1	-1	1	1	(bl - cp)*(1 - e + e^2) > (bm - cm)*(-1 + e)^2*e	1.*bg + a*(1.*bl - 2.*cp + e*(2.*bm - 2.*cm - 2.*bm*e + 2.*cm*e)) > 0	(0.5*bg)/a + 0.5*bl + 0.5*cm + 1.5*bm*e + cm*e^2 > cp + 1.5*cm*e + bm*(0.5 + e^2)	(0.5*bg)/a + 0.5*bl + 0.5*cm + 1.5*bm*e + cm*e^2 > cp + 1.5*cm*e + bm*(0.5 + e^2)	(0.5*bg)/a + 0.5*bl > cp + (bm - cm)*(-1 + e)^2	1.*bg + a*(1.*bl - 2.*cp + e*(2.*bm - 2.*cm - 2.*bm*e + 2.*cm*e)) > 0	(0.5*bg)/a + 0.5*bl > cp	1.*bg + a*(1.*bl - 2.*cp + e*(2.*bm - 2.*cm - 2.*bm*e + 2.*cm*e)) > 0
		('D', 'pm')	bg > a*(cm + cp + bm*(-1 + e) - cm*e)	bg > a*(cm + cp + bm*(-1 + e) - cm*e)	bg > a*cp	bg > a*cp	bg > a*(cm + cp + bm*(-1 + e) - cm*e)	bg/a + (bm - cm)*(-1 + e)^2 > cp	bg/a + (bm - cm)*(-1 + e)^2 > cp	cm + cp + bm*e < bl + bm + cm*e	1	cm + cp + bm*e < bl + bm + cm*e	1	cm + cp + bm*e < bl + bm + cm*e	bl + (bm - cm)*(-1 + e)^2 > cp	bl + (bm - cm)*(-1 + e)^2 > cp	1	0	0	0	0	1	0	bg + a*bm > a*(cm + cp)	bg > a*(cm + cp + bm*(-1 + e) - cm*e)	0	0	bg > a*(cm + cp + bm*(-1 + e) - cm*e)	bg > a*(cm + cp + bm*(-1 + e) - cm*e)	bg*(1 - e + e^2) > a*(cm + cp - 3*cm*e - cp*e + 4*cm*e^2 + cp*e^2 - 2*cm*e^3 + bm*(-1 + 3*e - 4*e^2 + 2*e^3))	1	0	bl + bm + cm*e > cm + cp + bm*e	0	bl + bm + cm*e > cm + cp + bm*e	bl + bm + cm*e > cm + cp + bm*e	1	(0.5*bg)/a + 0.5*bl + bm + cm*e > cm + cp + bm*e	(0.5*bg)/a + 0.5*bl > cp + 0.5*(bm - 1.*cm)*(-1. + e)	(0.5*bg)/a + 0.5*bl > cp + 0.5*(bm - 1.*cm)*(-1. + e)	(0.5*bg)/a + 0.5*bl > cp	(0.5*bg)/a + 0.5*bl + bm + cm*e > cm + cp + bm*e	(0.5*bg)/a + 0.5*bl + (bm - cm)*(-1 + e)^2 > cp	(0.5*bg)/a + 0.5*bl + bm + cm*e > cm + cp + bm*e
	Shun Global	('M', 'c')	bg > a*cp	bg > a*cp	cm + bm*(-1 + e) + (bg*e)/a > (cm + cp)*e	cm + bm*(-1 + e) + (bg*e)/a > (cm + cp)*e	bg > a*cp	bg > a*(bm + cp + cm*(-1 + e) - bm*e)	bg > a*(bm + cp + cm*(-1 + e) - bm*e)	a*bl + bg*e > bg + a*cp*e	bl + cm + (bg*(-1 + e))/a + bm*(-1 + e) > (cm + cp)*e	a*bl + bg*e > bg + a*cp*e	bl + cm + (bg*(-1 + e))/a + bm*(-1 + e) > (cm + cp)*e	a*bl + bg*e > bg + a*cp*e	bl + (bg*(-1 + e))/a > e*(bm + cp + cm*(-1 + e) - bm*e)	bl + (bg*(-1 + e))/a > e*(bm + cp + cm*(-1 + e) - bm*e)	a*cp > bg	a*(-bm + cm + cp) > bg	a*(-bm + cm + cp) > bg	a*(-bm + cm + cp) > bg	a*(-bm + cm + cp) > bg	a*(cp + (-bm + cm)*e) > bg	a*(-bm + cm + cp) > bg	0	-1	a*(-bm + cm + cp) > bg	a*(-bm + cm + cp) > bg	-1	-1	-1	a*bl > bg	a*(-bm + cm + cp) > bg	a*(bl + (-bm + cm)*e) > bg	a*(-bm + cm + cp) > bg	a*(bl + (-bm + cm)*e) > bg	a*(bl + (-bm + cm)*e) > bg	-((bg - a*bl)*(1 - e + e^2)) > a*(bm - cm)*e*(2 - 3*e + 2*e^2)	0.5*a*bl + 1.*bg*e > 0.5*bg + 1.*a*cp*e	0.5*bl + 0.5*cm + (bg*(-0.5 + e))/a + 0.5*bm*e > 0.5*bm + (0.5*cm + cp)*e	0.5*bl + 0.5*cm + (bg*(-0.5 + e))/a + 0.5*bm*e > 0.5*bm + (0.5*cm + cp)*e	0.5*bl + cm + (bg*(-0.5 + e))/a + bm*e > bm + (cm + cp)*e	0.5*a*bl + 1.*bg*e > 0.5*bg + 1.*a*cp*e	1.*a*bl + bg*(-1. + 2.*e) + a*e*(-2.*cp + cm*(2. - 2.*e) + bm*(-2. + 2.*e)) > 0	0.5*a*bl + 1.*bg*e > 0.5*bg + 1.*a*cp*e
		('M', 'g')	bg > a*(cm + cp + bm*(-1 + e) - cm*e)	bg > a*(cm + cp + bm*(-1 + e) - cm*e)	bg*e > a*(bm*(-1 + e)^2 - cm*(-1 + e)^2 + cp*e)	bg*e > a*(bm*(-1 + e)^2 - cm*(-1 + e)^2 + cp*e)	bg > a*(cm + cp + bm*(-1 + e) - cm*e)	bg > a*cp	bg > a*cp	bl + (bg*(-1 + e))/a > e*(cm + cp + bm*(-1 + e) - cm*e)	bl + cm*(-1 + e)^2 + (bg*e)/a > bg/a + bm*(-1 + e)^2 + cp*e	bl + (bg*(-1 + e))/a > e*(cm + cp + bm*(-1 + e) - cm*e)	bl + cm*(-1 + e)^2 + (bg*e)/a > bg/a + bm*(-1 + e)^2 + cp*e	bl + (bg*(-1 + e))/a > e*(cm + cp + bm*(-1 + e) - cm*e)	a*bl + bg*e > bg + a*cp*e	a*bl + bg*e > bg + a*cp*e	bg < a*(cp + (bm - cm)*e)	a*(cm + cp + bm*(-1 + e) - cm*e) > bg	a*(cm + cp + bm*(-1 + e) - cm*e) > bg	a*(cm + cp + bm*(-1 + e) - cm*e) > bg	a*(cm + cp + bm*(-1 + e) - cm*e) > bg	a*cp > bg	a*(cm + cp + bm*(-1 + e) - cm*e) > bg	1	0	a*(cm + cp + bm*(-1 + e) - cm*e) > bg	a*(cm + cp + bm*(-1 + e) - cm*e) > bg	0	0	-1	bg < a*(bl + (bm - cm)*e)	a*(cm + cp + bm*(-1 + e) - cm*e) > bg	a*bl > bg	a*(cm + cp + bm*(-1 + e) - cm*e) > bg	a*bl > bg	a*bl > bg	-((bg - a*bl)*(1 - e + e^2)) > a*(bm - cm)*(-1 + e)^2*e	1.*a*bl + bg*(-1. + 2.*e) + a*e*(-2.*cp + bm*(2. - 2.*e) + cm*(-2. + 2.*e)) > 0	bg*(-0.5 + 1.*e) + a*(0.5*bl + 0.5*cm - 1.5*cm*e - 1.*cp*e + 1.*cm*e^2 + bm*(-0.5 + 1.5*e - 1.*e^2)) > 0	bg*(-0.5 + 1.*e) + a*(0.5*bl + 0.5*cm - 1.5*cm*e - 1.*cp*e + 1.*cm*e^2 + bm*(-0.5 + 1.5*e - 1.*e^2)) > 0	0.5*bl + cm*(-1 + e)^2 + (bg*e)/a > (0.5*bg)/a + bm*(-1 + e)^2 + cp*e	1.*a*bl + bg*(-1. + 2.*e) + a*e*(-2.*cp + bm*(2. - 2.*e) + cm*(-2. + 2.*e)) > 0	0.5*a*bl + 1.*bg*e > 0.5*bg + 1.*a*cp*e	1.*a*bl + bg*(-1. + 2.*e) + a*e*(-2.*cp + bm*(2. - 2.*e) + cm*(-2. + 2.*e)) > 0
		('M', 'l')	bg > a*(cm + cp + bm*(-1 + e) - cm*e)	bg > a*(cm + cp + bm*(-1 + e) - cm*e)	bg > a*cp	bg > a*cp	bg > a*(cm + cp + bm*(-1 + e) - cm*e)	bg/a + (bm - cm)*(-1 + e)^2 > cp	bg/a + (bm - cm)*(-1 + e)^2 > cp	cm + cp + bm*e < bl + bm + cm*e	1	cm + cp + bm*e < bl + bm + cm*e	1	cm + cp + bm*e < bl + bm + cm*e	bl + (bm - cm)*(-1 + e)^2 > cp	bl + (bm - cm)*(-1 + e)^2 > cp	1	0	0	0	0	1	0	bg + a*bm > a*(cm + cp)	bg > a*(cm + cp + bm*(-1 + e) - cm*e)	0	0	bg > a*(cm + cp + bm*(-1 + e) - cm*e)	bg > a*(cm + cp + bm*(-1 + e) - cm*e)	bg*(1 - e + e^2) > a*(cm + cp - 3*cm*e - cp*e + 4*cm*e^2 + cp*e^2 - 2*cm*e^3 + bm*(-1 + 3*e - 4*e^2 + 2*e^3))	1	0	bl + bm + cm*e > cm + cp + bm*e	0	bl + bm + cm*e > cm + cp + bm*e	bl + bm + cm*e > cm + cp + bm*e	1	(0.5*bg)/a + 0.5*bl + bm + cm*e > cm + cp + bm*e	(0.5*bg)/a + 0.5*bl > cp + 0.5*(bm - 1.*cm)*(-1. + e)	(0.5*bg)/a + 0.5*bl > cp + 0.5*(bm - 1.*cm)*(-1. + e)	(0.5*bg)/a + 0.5*bl > cp	(0.5*bg)/a + 0.5*bl + bm + cm*e > cm + cp + bm*e	(0.5*bg)/a + 0.5*bl + (bm - cm)*(-1 + e)^2 > cp	(0.5*bg)/a + 0.5*bl + bm + cm*e > cm + cp + bm*e
		('M', 'd')	bg > a*(cm + cp + bm*(-1 + e) - cm*e)	bg > a*(cm + cp + bm*(-1 + e) - cm*e)	bg > a*cp	bg > a*cp	bg > a*(cm + cp + bm*(-1 + e) - cm*e)	bg/a + (bm - cm)*(-1 + e)^2 > cp	bg/a + (bm - cm)*(-1 + e)^2 > cp	cm + cp + bm*e < bl + bm + cm*e	1	cm + cp + bm*e < bl + bm + cm*e	1	cm + cp + bm*e < bl + bm + cm*e	bl + (bm - cm)*(-1 + e)^2 > cp	bl + (bm - cm)*(-1 + e)^2 > cp	1	0	0	0	0	1	0	bg + a*bm > a*(cm + cp)	bg > a*(cm + cp + bm*(-1 + e) - cm*e)	0	0	bg > a*(cm + cp + bm*(-1 + e) - cm*e)	bg > a*(cm + cp + bm*(-1 + e) - cm*e)	bg*(1 - e + e^2) > a*(cm + cp - 3*cm*e - cp*e + 4*cm*e^2 + cp*e^2 - 2*cm*e^3 + bm*(-1 + 3*e - 4*e^2 + 2*e^3))	1	0	bl + bm + cm*e > cm + cp + bm*e	0	bl + bm + cm*e > cm + cp + bm*e	bl + bm + cm*e > cm + cp + bm*e	1	(0.5*bg)/a + 0.5*bl + bm + cm*e > cm + cp + bm*e	(0.5*bg)/a + 0.5*bl > cp + 0.5*(bm - 1.*cm)*(-1. + e)	(0.5*bg)/a + 0.5*bl > cp + 0.5*(bm - 1.*cm)*(-1. + e)	(0.5*bg)/a + 0.5*bl > cp	(0.5*bg)/a + 0.5*bl + bm + cm*e > cm + cp + bm*e	(0.5*bg)/a + 0.5*bl + (bm - cm)*(-1 + e)^2 > cp	(0.5*bg)/a + 0.5*bl + bm + cm*e > cm + cp + bm*e
		('M', 'p')	bg > a*(cm + cp + bm*(-1 + e) - cm*e)	bg > a*(cm + cp + bm*(-1 + e) - cm*e)	bg*e > a*(bm*(-1 + e)^2 - cm*(-1 + e)^2 + cp*e)	bg*e > a*(bm*(-1 + e)^2 - cm*(-1 + e)^2 + cp*e)	bg > a*(cm + cp + bm*(-1 + e) - cm*e)	bg > a*cp	bg > a*cp	bl + (bg*(-1 + e))/a > e*(cm + cp + bm*(-1 + e) - cm*e)	bl + cm*(-1 + e)^2 + (bg*e)/a > bg/a + bm*(-1 + e)^2 + cp*e	bl + (bg*(-1 + e))/a > e*(cm + cp + bm*(-1 + e) - cm*e)	bl + cm*(-1 + e)^2 + (bg*e)/a > bg/a + bm*(-1 + e)^2 + cp*e	bl + (bg*(-1 + e))/a > e*(cm + cp + bm*(-1 + e) - cm*e)	a*bl + bg*e > bg + a*cp*e	a*bl + bg*e > bg + a*cp*e	bg < a*(cp + (bm - cm)*e)	a*(cm + cp + bm*(-1 + e) - cm*e) > bg	a*(cm + cp + bm*(-1 + e) - cm*e) > bg	a*(cm + cp + bm*(-1 + e) - cm*e) > bg	a*(cm + cp + bm*(-1 + e) - cm*e) > bg	a*cp > bg	a*(cm + cp + bm*(-1 + e) - cm*e) > bg	1	0	a*(cm + cp + bm*(-1 + e) - cm*e) > bg	a*(cm + cp + bm*(-1 + e) - cm*e) > bg	0	0	-1	bg < a*(bl + (bm - cm)*e)	a*(cm + cp + bm*(-1 + e) - cm*e) > bg	a*bl > bg	a*(cm + cp + bm*(-1 + e) - cm*e) > bg	a*bl > bg	a*bl > bg	-((bg - a*bl)*(1 - e + e^2)) > a*(bm - cm)*(-1 + e)^2*e	1.*a*bl + bg*(-1. + 2.*e) + a*e*(-2.*cp + bm*(2. - 2.*e) + cm*(-2. + 2.*e)) > 0	bg*(-0.5 + 1.*e) + a*(0.5*bl + 0.5*cm - 1.5*cm*e - 1.*cp*e + 1.*cm*e^2 + bm*(-0.5 + 1.5*e - 1.*e^2)) > 0	bg*(-0.5 + 1.*e) + a*(0.5*bl + 0.5*cm - 1.5*cm*e - 1.*cp*e + 1.*cm*e^2 + bm*(-0.5 + 1.5*e - 1.*e^2)) > 0	0.5*bl + cm*(-1 + e)^2 + (bg*e)/a > (0.5*bg)/a + bm*(-1 + e)^2 + cp*e	1.*a*bl + bg*(-1. + 2.*e) + a*e*(-2.*cp + bm*(2. - 2.*e) + cm*(-2. + 2.*e)) > 0	0.5*a*bl + 1.*bg*e > 0.5*bg + 1.*a*cp*e	1.*a*bl + bg*(-1. + 2.*e) + a*e*(-2.*cp + bm*(2. - 2.*e) + cm*(-2. + 2.*e)) > 0
		('M', 'm')	bg > a*(cm + cp + bm*(-1 + e) - cm*e)	bg > a*(cm + cp + bm*(-1 + e) - cm*e)	bg*e > a*(bm*(-1 + e)^2 - cm*(-1 + e)^2 + cp*e)	bg*e > a*(bm*(-1 + e)^2 - cm*(-1 + e)^2 + cp*e)	bg > a*(cm + cp + bm*(-1 + e) - cm*e)	bg > a*cp	bg > a*cp	bl + (bg*(-1 + e))/a > e*(cm + cp + bm*(-1 + e) - cm*e)	bl + cm*(-1 + e)^2 + (bg*e)/a > bg/a + bm*(-1 + e)^2 + cp*e	bl + (bg*(-1 + e))/a > e*(cm + cp + bm*(-1 + e) - cm*e)	bl + cm*(-1 + e)^2 + (bg*e)/a > bg/a + bm*(-1 + e)^2 + cp*e	bl + (bg*(-1 + e))/a > e*(cm + cp + bm*(-1 + e) - cm*e)	a*bl + bg*e > bg + a*cp*e	a*bl + bg*e > bg + a*cp*e	bg < a*(cp + (bm - cm)*e)	a*(cm + cp + bm*(-1 + e) - cm*e) > bg	a*(cm + cp + bm*(-1 + e) - cm*e) > bg	a*(cm + cp + bm*(-1 + e) - cm*e) > bg	a*(cm + cp + bm*(-1 + e) - cm*e) > bg	a*cp > bg	a*(cm + cp + bm*(-1 + e) - cm*e) > bg	1	0	a*(cm + cp + bm*(-1 + e) - cm*e) > bg	a*(cm + cp + bm*(-1 + e) - cm*e) > bg	0	0	-1	bg < a*(bl + (bm - cm)*e)	a*(cm + cp + bm*(-1 + e) - cm*e) > bg	a*bl > bg	a*(cm + cp + bm*(-1 + e) - cm*e) > bg	a*bl > bg	a*bl > bg	-((bg - a*bl)*(1 - e + e^2)) > a*(bm - cm)*(-1 + e)^2*e	1.*a*bl + bg*(-1. + 2.*e) + a*e*(-2.*cp + bm*(2. - 2.*e) + cm*(-2. + 2.*e)) > 0	bg*(-0.5 + 1.*e) + a*(0.5*bl + 0.5*cm - 1.5*cm*e - 1.*cp*e + 1.*cm*e^2 + bm*(-0.5 + 1.5*e - 1.*e^2)) > 0	bg*(-0.5 + 1.*e) + a*(0.5*bl + 0.5*cm - 1.5*cm*e - 1.*cp*e + 1.*cm*e^2 + bm*(-0.5 + 1.5*e - 1.*e^2)) > 0	0.5*bl + cm*(-1 + e)^2 + (bg*e)/a > (0.5*bg)/a + bm*(-1 + e)^2 + cp*e	1.*a*bl + bg*(-1. + 2.*e) + a*e*(-2.*cp + bm*(2. - 2.*e) + cm*(-2. + 2.*e)) > 0	0.5*a*bl + 1.*bg*e > 0.5*bg + 1.*a*cp*e	1.*a*bl + bg*(-1. + 2.*e) + a*e*(-2.*cp + bm*(2. - 2.*e) + cm*(-2. + 2.*e)) > 0
		('M', 'pm')	bg*(1 - e + e^2) > a*(cp*(1 - e + e^2) + cm*(2 - 5*e + 5*e^2 - 2*e^3) + bm*(-2 + 5*e - 5*e^2 + 2*e^3))	bg*(1 - e + e^2) > a*(cp*(1 - e + e^2) + cm*(2 - 5*e + 5*e^2 - 2*e^3) + bm*(-2 + 5*e - 5*e^2 + 2*e^3))	bg*e*(1 - e + e^2) > a*(cp*e*(1 - e + e^2) + bm*(-1 + e)^2*(1 - 2*e + 2*e^2) - cm*(-1 + e)^2*(1 - 2*e + 2*e^2))	bg*e*(1 - e + e^2) > a*(cp*e*(1 - e + e^2) + bm*(-1 + e)^2*(1 - 2*e + 2*e^2) - cm*(-1 + e)^2*(1 - 2*e + 2*e^2))	bg*(1 - e + e^2) > a*(cp*(1 - e + e^2) + cm*(2 - 5*e + 5*e^2 - 2*e^3) + bm*(-2 + 5*e - 5*e^2 + 2*e^3))	bg*(-1 + e - e^2) + a*(bm*(-1 + e)^3 - cm*(-1 + e)^3 + cp*(1 - e + e^2)) < 0	bg*(-1 + e - e^2) + a*(bm*(-1 + e)^3 - cm*(-1 + e)^3 + cp*(1 - e + e^2)) < 0	bl + (bg*(-1 + e))/a > (e*(cp*(1 - e + e^2) + cm*(2 - 5*e + 5*e^2 - 2*e^3) + bm*(-2 + 5*e - 5*e^2 + 2*e^3)))/(1 - e + e^2)	bg*(-1 + 2*e - 2*e^2 + e^3) + a*(cm - 4*cm*e - cp*e + 7*cm*e^2 + cp*e^2 - 6*cm*e^3 - cp*e^3 + 2*cm*e^4 + bl*(1 - e + e^2) - bm*(-1 + e)^2*(1 - 2*e + 2*e^2)) > 0	bl + (bg*(-1 + e))/a > (e*(cp*(1 - e + e^2) + cm*(2 - 5*e + 5*e^2 - 2*e^3) + bm*(-2 + 5*e - 5*e^2 + 2*e^3)))/(1 - e + e^2)	bg*(-1 + 2*e - 2*e^2 + e^3) + a*(cm - 4*cm*e - cp*e + 7*cm*e^2 + cp*e^2 - 6*cm*e^3 - cp*e^3 + 2*cm*e^4 + bl*(1 - e + e^2) - bm*(-1 + e)^2*(1 - 2*e + 2*e^2)) > 0	bl + (bg*(-1 + e))/a > (e*(cp*(1 - e + e^2) + cm*(2 - 5*e + 5*e^2 - 2*e^3) + bm*(-2 + 5*e - 5*e^2 + 2*e^3)))/(1 - e + e^2)	bl + (bg*(-1 + e))/a > (e*(bm*(-1 + e)^3 - cm*(-1 + e)^3 + cp*(1 - e + e^2)))/(1 - e + e^2)	bl + (bg*(-1 + e))/a > (e*(bm*(-1 + e)^3 - cm*(-1 + e)^3 + cp*(1 - e + e^2)))/(1 - e + e^2)	bg*(1 - e + e^2) < a*(cp*(1 - e + e^2) + (bm - cm)*e*(2 - 3*e + 2*e^2))	bg*(-1 + e - e^2) + a*(cm + cp - 3*cm*e - cp*e + 4*cm*e^2 + cp*e^2 - 2*cm*e^3 + bm*(-1 + 3*e - 4*e^2 + 2*e^3)) > 0	bg*(-1 + e - e^2) + a*(cm + cp - 3*cm*e - cp*e + 4*cm*e^2 + cp*e^2 - 2*cm*e^3 + bm*(-1 + 3*e - 4*e^2 + 2*e^3)) > 0	bg*(-1 + e - e^2) + a*(cm + cp - 3*cm*e - cp*e + 4*cm*e^2 + cp*e^2 - 2*cm*e^3 + bm*(-1 + 3*e - 4*e^2 + 2*e^3)) > 0	bg*(-1 + e - e^2) + a*(cm + cp - 3*cm*e - cp*e + 4*cm*e^2 + cp*e^2 - 2*cm*e^3 + bm*(-1 + 3*e - 4*e^2 + 2*e^3)) > 0	bg*(1 - e + e^2) < a*((bm - cm)*(-1 + e)^2*e + cp*(1 - e + e^2))	bg*(-1 + e - e^2) + a*(cm + cp - 3*cm*e - cp*e + 4*cm*e^2 + cp*e^2 - 2*cm*e^3 + bm*(-1 + 3*e - 4*e^2 + 2*e^3)) > 0	1	1	bg*(-1 + e - e^2) + a*(cm + cp - 3*cm*e - cp*e + 4*cm*e^2 + cp*e^2 - 2*cm*e^3 + bm*(-1 + 3*e - 4*e^2 + 2*e^3)) > 0	bg*(-1 + e - e^2) + a*(cm + cp - 3*cm*e - cp*e + 4*cm*e^2 + cp*e^2 - 2*cm*e^3 + bm*(-1 + 3*e - 4*e^2 + 2*e^3)) > 0	1	1	0	bg*(1 - e + e^2) < a*(bl*(1 - e + e^2) + (bm - cm)*e*(2 - 3*e + 2*e^2))	bg*(-1 + e - e^2) + a*(cm + cp - 3*cm*e - cp*e + 4*cm*e^2 + cp*e^2 - 2*cm*e^3 + bm*(-1 + 3*e - 4*e^2 + 2*e^3)) > 0	bg*(1 - e + e^2) < a*((bm - cm)*(-1 + e)^2*e + bl*(1 - e + e^2))	bg*(-1 + e - e^2) + a*(cm + cp - 3*cm*e - cp*e + 4*cm*e^2 + cp*e^2 - 2*cm*e^3 + bm*(-1 + 3*e - 4*e^2 + 2*e^3)) > 0	bg*(1 - e + e^2) < a*((bm - cm)*(-1 + e)^2*e + bl*(1 - e + e^2))	bg*(1 - e + e^2) < a*((bm - cm)*(-1 + e)^2*e + bl*(1 - e + e^2))	a*bl > bg	a*bl*(1. - 1.*e + 1.*e^2) + bg*(-1. + 3.*e - 3.*e^2 + 2.*e^3) + a*e*(cp*(-2. + 2.*e - 2.*e^2) + bm*(4. - 10.*e + 10.*e^2 - 4.*e^3) + cm*(-4. + 10.*e - 10.*e^2 + 4.*e^3)) > 0	bg*(-0.5 + 1.5*e - 1.5*e^2 + 1.*e^3) + a*(0.5*cm - 3.*cm*e - 1.*cp*e + 6.*cm*e^2 + 1.*cp*e^2 - 5.5*cm*e^3 - 1.*cp*e^3 + 2.*cm*e^4 + bl*(0.5 - 0.5*e + 0.5*e^2) + bm*(-0.5 + 3.*e - 6.*e^2 + 5.5*e^3 - 2.*e^4)) > 0	bg*(-0.5 + 1.5*e - 1.5*e^2 + 1.*e^3) + a*(0.5*cm - 3.*cm*e - 1.*cp*e + 6.*cm*e^2 + 1.*cp*e^2 - 5.5*cm*e^3 - 1.*cp*e^3 + 2.*cm*e^4 + bl*(0.5 - 0.5*e + 0.5*e^2) + bm*(-0.5 + 3.*e - 6.*e^2 + 5.5*e^3 - 2.*e^4)) > 0	0.5*bl + (bg*(-0.5 + e))/a > cp*e + ((bm - cm)*(-1 + e)^2*(1 - 2*e + 2*e^2))/(1 - e + e^2)	a*bl*(1. - 1.*e + 1.*e^2) + bg*(-1. + 3.*e - 3.*e^2 + 2.*e^3) + a*e*(cp*(-2. + 2.*e - 2.*e^2) + bm*(4. - 10.*e + 10.*e^2 - 4.*e^3) + cm*(-4. + 10.*e - 10.*e^2 + 4.*e^3)) > 0	a*bl*(1. - 1.*e + 1.*e^2) + bg*(-1. + 3.*e - 3.*e^2 + 2.*e^3) + a*e*(-2.*bm*(-1. + 1.*e)^3 + 2.*cm*(-1. + 1.*e)^3 + cp*(-2. + 2.*e - 2.*e^2)) > 0	a*bl*(1. - 1.*e + 1.*e^2) + bg*(-1. + 3.*e - 3.*e^2 + 2.*e^3) + a*e*(cp*(-2. + 2.*e - 2.*e^2) + bm*(4. - 10.*e + 10.*e^2 - 4.*e^3) + cm*(-4. + 10.*e - 10.*e^2 + 4.*e^3)) > 0
	Shun Local	('O', 'c')	bg + a*bl*(-1 + e) > a*cp*e	bg + a*bl*(-1 + e) > a*cp*e	bg/a + cm + bl*(-1 + e) + bm*e > bm + (cm + cp)*e	bg/a + cm + bl*(-1 + e) + bm*e > bm + (cm + cp)*e	bg + a*bl*(-1 + e) > a*cp*e	bg + a*bl*(-1 + e) > a*e*(bm + cp + cm*(-1 + e) - bm*e)	bg + a*bl*(-1 + e) > a*e*(bm + cp + cm*(-1 + e) - bm*e)	1	cm + (bl + bm)*e > bm + (cm + cp)*e	1	cm + (bl + bm)*e > bm + (cm + cp)*e	1	bl + cm + bm*e > bm + cp + cm*e	bl + cm + bm*e > bm + cp + cm*e	-1	-1	-1	-1	-1	cp + cm*e > bl + bm*e	-1	bg > a*bl	bg > a*(bl + (bm - cm)*e)	-1	-1	bg > a*(bl + (bm - cm)*e)	bg > a*(bl + (bm - cm)*e)	bg*(1 - e + e^2) > a*(bl*(1 - e + e^2) + (bm - cm)*e*(2 - 3*e + 2*e^2))	0	-1	-1	-1	-1	-1	-1	(0.5*bg)/a + bl*(-0.5 + e) > cp*e	(0.5*bg)/a - 0.5*bm + 0.5*cm + bl*(-0.5 + e) + 0.5*bm*e - 0.5*cm*e - 1.*cp*e > 0	(0.5*bg)/a - 0.5*bm + 0.5*cm + bl*(-0.5 + e) + 0.5*bm*e - 0.5*cm*e - 1.*cp*e > 0	(0.5*bg)/a + cm + bl*(-0.5 + e) + bm*e > bm + (cm + cp)*e	(0.5*bg)/a + bl*(-0.5 + e) > cp*e	(0.5*bg)/a + bl*(-0.5 + e) + e*(cm - 1.*cp + bm*(-1. + e) - 1.*cm*e) > 0	(0.5*bg)/a + bl*(-0.5 + e) > cp*e
		('O', 'g')	bg > a*(cm + cp + bm*(-1 + e) - cm*e)	bg > a*(cm + cp + bm*(-1 + e) - cm*e)	bg > a*cp	bg > a*cp	bg > a*(cm + cp + bm*(-1 + e) - cm*e)	bg/a + (bm - cm)*(-1 + e)^2 > cp	bg/a + (bm - cm)*(-1 + e)^2 > cp	cm + cp + bm*e < bl + bm + cm*e	1	cm + cp + bm*e < bl + bm + cm*e	1	cm + cp + bm*e < bl + bm + cm*e	bl + (bm - cm)*(-1 + e)^2 > cp	bl + (bm - cm)*(-1 + e)^2 > cp	1	0	0	0	0	1	0	bg + a*bm > a*(cm + cp)	bg > a*(cm + cp + bm*(-1 + e) - cm*e)	0	0	bg > a*(cm + cp + bm*(-1 + e) - cm*e)	bg > a*(cm + cp + bm*(-1 + e) - cm*e)	bg*(1 - e + e^2) > a*(cm + cp - 3*cm*e - cp*e + 4*cm*e^2 + cp*e^2 - 2*cm*e^3 + bm*(-1 + 3*e - 4*e^2 + 2*e^3))	1	0	bl + bm + cm*e > cm + cp + bm*e	0	bl + bm + cm*e > cm + cp + bm*e	bl + bm + cm*e > cm + cp + bm*e	1	(0.5*bg)/a + 0.5*bl + bm + cm*e > cm + cp + bm*e	(0.5*bg)/a + 0.5*bl > cp + 0.5*(bm - 1.*cm)*(-1. + e)	(0.5*bg)/a + 0.5*bl > cp + 0.5*(bm - 1.*cm)*(-1. + e)	(0.5*bg)/a + 0.5*bl > cp	(0.5*bg)/a + 0.5*bl + bm + cm*e > cm + cp + bm*e	(0.5*bg)/a + 0.5*bl + (bm - cm)*(-1 + e)^2 > cp	(0.5*bg)/a + 0.5*bl + bm + cm*e > cm + cp + bm*e
		('O', 'l')	bg + a*bl*(-1 + e) > a*e*(cm + cp + bm*(-1 + e) - cm*e)	bg + a*bl*(-1 + e) > a*e*(cm + cp + bm*(-1 + e) - cm*e)	bg/a + bl*(-1 + e) > (bm - cm)*(-1 + e)^2 + cp*e	bg/a + bl*(-1 + e) > (bm - cm)*(-1 + e)^2 + cp*e	bg + a*bl*(-1 + e) > a*e*(cm + cp + bm*(-1 + e) - cm*e)	bg + a*bl*(-1 + e) > a*cp*e	bg + a*bl*(-1 + e) > a*cp*e	bl + bm + cm*e > cm + cp + bm*e	cm*(-1 + e)^2 + (bl - cp)*e > bm*(-1 + e)^2	bl + bm + cm*e > cm + cp + bm*e	cm*(-1 + e)^2 + (bl - cp)*e > bm*(-1 + e)^2	bl + bm + cm*e > cm + cp + bm*e	1	1	cp + bm*e > bl + cm*e	cm + cp + bm*e > bl + bm + cm*e	cm + cp + bm*e > bl + bm + cm*e	cm + cp + bm*e > bl + bm + cm*e	cm + cp + bm*e > bl + bm + cm*e	-1	cm + cp + bm*e > bl + bm + cm*e	bg > a*(bl + (-bm + cm)*e)	bg > a*bl	cm + cp + bm*e > bl + bm + cm*e	cm + cp + bm*e > bl + bm + cm*e	bg > a*bl	bg > a*bl	bg*(1 - e + e^2) > a*((bm - cm)*(-1 + e)^2*e + bl*(1 - e + e^2))	1	cm + cp + bm*e > bl + bm + cm*e	0	cm + cp + bm*e > bl + bm + cm*e	0	0	-1	(0.5*bg)/a + bl*(-0.5 + e) + e*(bm - 1.*cp + cm*(-1. + e) - 1.*bm*e) > 0	(0.5*bg)/a - 0.5*bm + 0.5*cm + bl*(-0.5 + e) + 1.5*bm*e - 1.5*cm*e - 1.*cp*e - 1.*bm*e^2 + cm*e^2 > 0	(0.5*bg)/a - 0.5*bm + 0.5*cm + bl*(-0.5 + e) + 1.5*bm*e - 1.5*cm*e - 1.*cp*e - 1.*bm*e^2 + cm*e^2 > 0	(0.5*bg)/a + cm*(-1 + e)^2 + bl*e > 0.5*bl + bm*(-1 + e)^2 + cp*e	(0.5*bg)/a + bl*(-0.5 + e) + e*(bm - 1.*cp + cm*(-1. + e) - 1.*bm*e) > 0	(0.5*bg)/a + bl*(-0.5 + e) > cp*e	(0.5*bg)/a + bl*(-0.5 + e) + e*(bm - 1.*cp + cm*(-1. + e) - 1.*bm*e) > 0
		('O', 'd')	bg > a*(cm + cp + bm*(-1 + e) - cm*e)	bg > a*(cm + cp + bm*(-1 + e) - cm*e)	bg > a*cp	bg > a*cp	bg > a*(cm + cp + bm*(-1 + e) - cm*e)	bg/a + (bm - cm)*(-1 + e)^2 > cp	bg/a + (bm - cm)*(-1 + e)^2 > cp	cm + cp + bm*e < bl + bm + cm*e	1	cm + cp + bm*e < bl + bm + cm*e	1	cm + cp + bm*e < bl + bm + cm*e	bl + (bm - cm)*(-1 + e)^2 > cp	bl + (bm - cm)*(-1 + e)^2 > cp	1	0	0	0	0	1	0	bg + a*bm > a*(cm + cp)	bg > a*(cm + cp + bm*(-1 + e) - cm*e)	0	0	bg > a*(cm + cp + bm*(-1 + e) - cm*e)	bg > a*(cm + cp + bm*(-1 + e) - cm*e)	bg*(1 - e + e^2) > a*(cm + cp - 3*cm*e - cp*e + 4*cm*e^2 + cp*e^2 - 2*cm*e^3 + bm*(-1 + 3*e - 4*e^2 + 2*e^3))	1	0	bl + bm + cm*e > cm + cp + bm*e	0	bl + bm + cm*e > cm + cp + bm*e	bl + bm + cm*e > cm + cp + bm*e	1	(0.5*bg)/a + 0.5*bl + bm + cm*e > cm + cp + bm*e	(0.5*bg)/a + 0.5*bl > cp + 0.5*(bm - 1.*cm)*(-1. + e)	(0.5*bg)/a + 0.5*bl > cp + 0.5*(bm - 1.*cm)*(-1. + e)	(0.5*bg)/a + 0.5*bl > cp	(0.5*bg)/a + 0.5*bl + bm + cm*e > cm + cp + bm*e	(0.5*bg)/a + 0.5*bl + (bm - cm)*(-1 + e)^2 > cp	(0.5*bg)/a + 0.5*bl + bm + cm*e > cm + cp + bm*e
		('O', 'p')	bg + a*bl*(-1 + e) > a*e*(cm + cp + bm*(-1 + e) - cm*e)	bg + a*bl*(-1 + e) > a*e*(cm + cp + bm*(-1 + e) - cm*e)	bg/a + bl*(-1 + e) > (bm - cm)*(-1 + e)^2 + cp*e	bg/a + bl*(-1 + e) > (bm - cm)*(-1 + e)^2 + cp*e	bg + a*bl*(-1 + e) > a*e*(cm + cp + bm*(-1 + e) - cm*e)	bg + a*bl*(-1 + e) > a*cp*e	bg + a*bl*(-1 + e) > a*cp*e	bl + bm + cm*e > cm + cp + bm*e	cm*(-1 + e)^2 + (bl - cp)*e > bm*(-1 + e)^2	bl + bm + cm*e > cm + cp + bm*e	cm*(-1 + e)^2 + (bl - cp)*e > bm*(-1 + e)^2	bl + bm + cm*e > cm + cp + bm*e	1	1	cp + bm*e > bl + cm*e	cm + cp + bm*e > bl + bm + cm*e	cm + cp + bm*e > bl + bm + cm*e	cm + cp + bm*e > bl + bm + cm*e	cm + cp + bm*e > bl + bm + cm*e	-1	cm + cp + bm*e > bl + bm + cm*e	bg > a*(bl + (-bm + cm)*e)	bg > a*bl	cm + cp + bm*e > bl + bm + cm*e	cm + cp + bm*e > bl + bm + cm*e	bg > a*bl	bg > a*bl	bg*(1 - e + e^2) > a*((bm - cm)*(-1 + e)^2*e + bl*(1 - e + e^2))	1	cm + cp + bm*e > bl + bm + cm*e	0	cm + cp + bm*e > bl + bm + cm*e	0	0	-1	(0.5*bg)/a + bl*(-0.5 + e) + e*(bm - 1.*cp + cm*(-1. + e) - 1.*bm*e) > 0	(0.5*bg)/a - 0.5*bm + 0.5*cm + bl*(-0.5 + e) + 1.5*bm*e - 1.5*cm*e - 1.*cp*e - 1.*bm*e^2 + cm*e^2 > 0	(0.5*bg)/a - 0.5*bm + 0.5*cm + bl*(-0.5 + e) + 1.5*bm*e - 1.5*cm*e - 1.*cp*e - 1.*bm*e^2 + cm*e^2 > 0	(0.5*bg)/a + cm*(-1 + e)^2 + bl*e > 0.5*bl + bm*(-1 + e)^2 + cp*e	(0.5*bg)/a + bl*(-0.5 + e) + e*(bm - 1.*cp + cm*(-1. + e) - 1.*bm*e) > 0	(0.5*bg)/a + bl*(-0.5 + e) > cp*e	(0.5*bg)/a + bl*(-0.5 + e) + e*(bm - 1.*cp + cm*(-1. + e) - 1.*bm*e) > 0
		('O', 'm')	bg + a*bl*(-1 + e) > a*e*(cm + cp + bm*(-1 + e) - cm*e)	bg + a*bl*(-1 + e) > a*e*(cm + cp + bm*(-1 + e) - cm*e)	bg/a + bl*(-1 + e) > (bm - cm)*(-1 + e)^2 + cp*e	bg/a + bl*(-1 + e) > (bm - cm)*(-1 + e)^2 + cp*e	bg + a*bl*(-1 + e) > a*e*(cm + cp + bm*(-1 + e) - cm*e)	bg + a*bl*(-1 + e) > a*cp*e	bg + a*bl*(-1 + e) > a*cp*e	bl + bm + cm*e > cm + cp + bm*e	cm*(-1 + e)^2 + (bl - cp)*e > bm*(-1 + e)^2	bl + bm + cm*e > cm + cp + bm*e	cm*(-1 + e)^2 + (bl - cp)*e > bm*(-1 + e)^2	bl + bm + cm*e > cm + cp + bm*e	1	1	cp + bm*e > bl + cm*e	cm + cp + bm*e > bl + bm + cm*e	cm + cp + bm*e > bl + bm + cm*e	cm + cp + bm*e > bl + bm + cm*e	cm + cp + bm*e > bl + bm + cm*e	-1	cm + cp + bm*e > bl + bm + cm*e	bg > a*(bl + (-bm + cm)*e)	bg > a*bl	cm + cp + bm*e > bl + bm + cm*e	cm + cp + bm*e > bl + bm + cm*e	bg > a*bl	bg > a*bl	bg*(1 - e + e^2) > a*((bm - cm)*(-1 + e)^2*e + bl*(1 - e + e^2))	1	cm + cp + bm*e > bl + bm + cm*e	0	cm + cp + bm*e > bl + bm + cm*e	0	0	-1	(0.5*bg)/a + bl*(-0.5 + e) + e*(bm - 1.*cp + cm*(-1. + e) - 1.*bm*e) > 0	(0.5*bg)/a - 0.5*bm + 0.5*cm + bl*(-0.5 + e) + 1.5*bm*e - 1.5*cm*e - 1.*cp*e - 1.*bm*e^2 + cm*e^2 > 0	(0.5*bg)/a - 0.5*bm + 0.5*cm + bl*(-0.5 + e) + 1.5*bm*e - 1.5*cm*e - 1.*cp*e - 1.*bm*e^2 + cm*e^2 > 0	(0.5*bg)/a + cm*(-1 + e)^2 + bl*e > 0.5*bl + bm*(-1 + e)^2 + cp*e	(0.5*bg)/a + bl*(-0.5 + e) + e*(bm - 1.*cp + cm*(-1. + e) - 1.*bm*e) > 0	(0.5*bg)/a + bl*(-0.5 + e) > cp*e	(0.5*bg)/a + bl*(-0.5 + e) + e*(bm - 1.*cp + cm*(-1. + e) - 1.*bm*e) > 0
		('O', 'pm')	(bg + a*bl*(-1 + e))*(1 - e + e^2) > a*e*(cp*(1 - e + e^2) + cm*(2 - 5*e + 5*e^2 - 2*e^3) + bm*(-2 + 5*e - 5*e^2 + 2*e^3))	(bg + a*bl*(-1 + e))*(1 - e + e^2) > a*e*(cp*(1 - e + e^2) + cm*(2 - 5*e + 5*e^2 - 2*e^3) + bm*(-2 + 5*e - 5*e^2 + 2*e^3))	bg/a + bl*(-1 + e) > cp*e + ((bm - cm)*(-1 + e)^2*(1 - 2*e + 2*e^2))/(1 - e + e^2)	bg/a + bl*(-1 + e) > cp*e + ((bm - cm)*(-1 + e)^2*(1 - 2*e + 2*e^2))/(1 - e + e^2)	(bg + a*bl*(-1 + e))*(1 - e + e^2) > a*e*(cp*(1 - e + e^2) + cm*(2 - 5*e + 5*e^2 - 2*e^3) + bm*(-2 + 5*e - 5*e^2 + 2*e^3))	(bg + a*bl*(-1 + e))*(1 - e + e^2) > a*e*(bm*(-1 + e)^3 - cm*(-1 + e)^3 + cp*(1 - e + e^2))	(bg + a*bl*(-1 + e))*(1 - e + e^2) > a*e*(bm*(-1 + e)^3 - cm*(-1 + e)^3 + cp*(1 - e + e^2))	bl + 2*bm + 5*cm*e + cp*e + bl*e^2 + 5*bm*e^2 + 2*cm*e^3 > cp + bl*e + 5*bm*e + cp*e^2 + 2*bm*e^3 + cm*(2 + 5*e^2)	(bl - cp)*e*(1 - e + e^2) + cm*(-1 + e)^2*(1 - 2*e + 2*e^2) > bm*(-1 + e)^2*(1 - 2*e + 2*e^2)	bl + 2*bm + 5*cm*e + cp*e + bl*e^2 + 5*bm*e^2 + 2*cm*e^3 > cp + bl*e + 5*bm*e + cp*e^2 + 2*bm*e^3 + cm*(2 + 5*e^2)	(bl - cp)*e*(1 - e + e^2) + cm*(-1 + e)^2*(1 - 2*e + 2*e^2) > bm*(-1 + e)^2*(1 - 2*e + 2*e^2)	bl + 2*bm + 5*cm*e + cp*e + bl*e^2 + 5*bm*e^2 + 2*cm*e^3 > cp + bl*e + 5*bm*e + cp*e^2 + 2*bm*e^3 + cm*(2 + 5*e^2)	bl*(1 - e + e^2) + e*(cp + cm*(3 + e^2)) > cm + cp + bm*(-1 + e)^3 + 3*cm*e^2 + cp*e^2	bl*(1 - e + e^2) + e*(cp + cm*(3 + e^2)) > cm + cp + bm*(-1 + e)^3 + 3*cm*e^2 + cp*e^2	(bl - cp)*(1 - e + e^2) < (bm - cm)*e*(2 - 3*e + 2*e^2)	-1	-1	-1	-1	(bl - cp)*(1 - e + e^2) < (bm - cm)*(-1 + e)^2*e	-1	-((bg - a*bl)*(1 - e + e^2)) < a*(bm - cm)*e*(2 - 3*e + 2*e^2)	-((bg - a*bl)*(1 - e + e^2)) < a*(bm - cm)*(-1 + e)^2*e	-1	-1	-((bg - a*bl)*(1 - e + e^2)) < a*(bm - cm)*(-1 + e)^2*e	-((bg - a*bl)*(1 - e + e^2)) < a*(bm - cm)*(-1 + e)^2*e	bg > a*bl	1	-1	1	-1	1	1	0	bg*(1. - 1.*e + 1.*e^2) + a*bl*(-1. + 3.*e - 3.*e^2 + 2.*e^3) + a*e*(cp*(-2. + 2.*e - 2.*e^2) + bm*(4. - 10.*e + 10.*e^2 - 4.*e^3) + cm*(-4. + 10.*e - 10.*e^2 + 4.*e^3)) > 0	(0.5*bg)/a + bl*(-0.5 + e) > 0.5*(bm - 1.*cm)*(-1. + e) + cp*e + ((bm - cm)*(-1 + e)^2*(1 - 2*e + 2*e^2))/(1 - e + e^2)	(0.5*bg)/a + bl*(-0.5 + e) > 0.5*(bm - 1.*cm)*(-1. + e) + cp*e + ((bm - cm)*(-1 + e)^2*(1 - 2*e + 2*e^2))/(1 - e + e^2)	(0.5*bg)/a + bl*(-0.5 + e) > cp*e + ((bm - cm)*(-1 + e)^2*(1 - 2*e + 2*e^2))/(1 - e + e^2)	bg*(1. - 1.*e + 1.*e^2) + a*bl*(-1. + 3.*e - 3.*e^2 + 2.*e^3) + a*e*(cp*(-2. + 2.*e - 2.*e^2) + bm*(4. - 10.*e + 10.*e^2 - 4.*e^3) + cm*(-4. + 10.*e - 10.*e^2 + 4.*e^3)) > 0	bg*(1. - 1.*e + 1.*e^2) + a*bl*(-1. + 3.*e - 3.*e^2 + 2.*e^3) + a*e*(-2.*bm*(-1. + 1.*e)^3 + 2.*cm*(-1. + 1.*e)^3 + cp*(-2. + 2.*e - 2.*e^2)) > 0	bg*(1. - 1.*e + 1.*e^2) + a*bl*(-1. + 3.*e - 3.*e^2 + 2.*e^3) + a*e*(cp*(-2. + 2.*e - 2.*e^2) + bm*(4. - 10.*e + 10.*e^2 - 4.*e^3) + cm*(-4. + 10.*e - 10.*e^2 + 4.*e^3)) > 0
	Local and Global	('LG', 'c')	1.*bg > 1.*a*bl	1.*bg > 1.*a*bl	(0.5*bg)/a + (bm - cm)*(-1 + e) > 0.5*bl	(0.5*bg)/a + (bm - cm)*(-1 + e) > 0.5*bl	1.*bg > 1.*a*bl	1.*bg + a*e*(cm*(2. - 2.*e) + bm*(-2. + 2.*e)) > 1.*a*bl	1.*bg + a*e*(cm*(2. - 2.*e) + bm*(-2. + 2.*e)) > 1.*a*bl	1.*bg < 1.*a*bl	(0.5*bg)/a < 0.5*bl + (bm - cm)*(-1 + e)	1.*bg < 1.*a*bl	(0.5*bg)/a < 0.5*bl + (bm - cm)*(-1 + e)	1.*bg < 1.*a*bl	1.*bg + a*e*(bm*(2. - 2.*e) + cm*(-2. + 2.*e)) < 1.*a*bl	1.*bg + a*e*(bm*(2. - 2.*e) + cm*(-2. + 2.*e)) < 1.*a*bl	1.*bg + 1.*a*bl < 2.*a*cp	(0.5*bg)/a + 0.5*bl + bm + cm*e < cm + cp + bm*e	(0.5*bg)/a + 0.5*bl + bm + cm*e < cm + cp + bm*e	(0.5*bg)/a + 0.5*bl + bm + cm*e < cm + cp + bm*e	(0.5*bg)/a + 0.5*bl + bm + cm*e < cm + cp + bm*e	1.*bg + a*(1.*bl - 2.*cp + e*(2.*bm - 2.*cm - 2.*bm*e + 2.*cm*e)) < 0	(0.5*bg)/a + 0.5*bl + bm + cm*e < cm + cp + bm*e	0.5*a*bl + 1.*bg*e < 0.5*bg + 1.*a*cp*e	1.*a*bl + bg*(-1. + 2.*e) + a*e*(-2.*cp + bm*(2. - 2.*e) + cm*(-2. + 2.*e)) < 0	(0.5*bg)/a + 0.5*bl + bm + cm*e < cm + cp + bm*e	(0.5*bg)/a + 0.5*bl + bm + cm*e < cm + cp + bm*e	1.*a*bl + bg*(-1. + 2.*e) + a*e*(-2.*cp + bm*(2. - 2.*e) + cm*(-2. + 2.*e)) < 0	1.*a*bl + bg*(-1. + 2.*e) + a*e*(-2.*cp + bm*(2. - 2.*e) + cm*(-2. + 2.*e)) < 0	a*bl*(-1. + 1.*e - 1.*e^2) + bg*(1. - 3.*e + 3.*e^2 - 2.*e^3) + a*e*(cp*(2. - 2.*e + 2.*e^2) + cm*(4. - 10.*e + 10.*e^2 - 4.*e^3) + bm*(-4. + 10.*e - 10.*e^2 + 4.*e^3)) > 0	(0.5*bg)/a - 0.5*bl + 1.*bl*e < 1.*cp*e	(0.5*bg)/a + 0.5*bl + bm + cm*e < cm + cp + bm*e	(0.5*bg)/a + bl*(-0.5 + e) + e*(bm - 1.*cp + cm*(-1. + e) - 1.*bm*e) < 0	(0.5*bg)/a + 0.5*bl + bm + cm*e < cm + cp + bm*e	(0.5*bg)/a + bl*(-0.5 + e) + e*(bm - 1.*cp + cm*(-1. + e) - 1.*bm*e) < 0	(0.5*bg)/a + bl*(-0.5 + e) + e*(bm - 1.*cp + cm*(-1. + e) - 1.*bm*e) < 0	bg*(-1. + 1.*e - 1.*e^2) + a*bl*(1. - 3.*e + 3.*e^2 - 2.*e^3) + a*e*(cp*(2. - 2.*e + 2.*e^2) + cm*(4. - 10.*e + 10.*e^2 - 4.*e^3) + bm*(-4. + 10.*e - 10.*e^2 + 4.*e^3)) > 0	0	-1	-1	-1	0	-1	0
		('LG', 'g')	1.*bg + a*(-1.*bl + 1.*bm - 1.*cm - 1.*bm*e + 1.*cm*e) > 0	1.*bg + a*(-1.*bl + 1.*bm - 1.*cm - 1.*bm*e + 1.*cm*e) > 0	1.*bg + a*(-1.*bl - 1.*bm + 1.*cm + 1.*bm*e - 1.*cm*e) > 0	1.*bg + a*(-1.*bl - 1.*bm + 1.*cm + 1.*bm*e - 1.*cm*e) > 0	1.*bg + a*(-1.*bl + 1.*bm - 1.*cm - 1.*bm*e + 1.*cm*e) > 0	1.*bg + a*(-1.*bl + cm*(-1. + 3.*e - 2.*e^2) + bm*(1. - 3.*e + 2.*e^2)) > 0	1.*bg + a*(-1.*bl + cm*(-1. + 3.*e - 2.*e^2) + bm*(1. - 3.*e + 2.*e^2)) > 0	a*(1.*bl + 1.*bm - 1.*cm - 1.*bm*e + 1.*cm*e) > 1.*bg	a*(1.*bl - 1.*bm + 1.*cm + 1.*bm*e - 1.*cm*e) > 1.*bg	a*(1.*bl + 1.*bm - 1.*cm - 1.*bm*e + 1.*cm*e) > 1.*bg	a*(1.*bl - 1.*bm + 1.*cm + 1.*bm*e - 1.*cm*e) > 1.*bg	a*(1.*bl + 1.*bm - 1.*cm - 1.*bm*e + 1.*cm*e) > 1.*bg	a*(1.*bl + cm*(-1. + 3.*e - 2.*e^2) + bm*(1. - 3.*e + 2.*e^2)) > 1.*bg	a*(1.*bl + cm*(-1. + 3.*e - 2.*e^2) + bm*(1. - 3.*e + 2.*e^2)) > 1.*bg	(0.5*bg)/a + 0.5*bl + 0.5*cm + 0.5*bm*e < 0.5*bm + cp + 0.5*cm*e	(0.5*bg)/a + 0.5*bl + 0.5*bm + 0.5*cm*e < 0.5*cm + cp + 0.5*bm*e	(0.5*bg)/a + 0.5*bl + 0.5*bm + 0.5*cm*e < 0.5*cm + cp + 0.5*bm*e	(0.5*bg)/a + 0.5*bl + 0.5*bm + 0.5*cm*e < 0.5*cm + cp + 0.5*bm*e	(0.5*bg)/a + 0.5*bl + 0.5*bm + 0.5*cm*e < 0.5*cm + cp + 0.5*bm*e	0. + cp + 1.5*cm*e + bm*(0.5 + e^2) > (0.5*bg)/a + 0.5*bl + 0.5*cm + 1.5*bm*e + cm*e^2	(0.5*bg)/a + 0.5*bl + 0.5*bm + 0.5*cm*e < 0.5*cm + cp + 0.5*bm*e	0.5*bl + 0.5*cm + (bg*(-0.5 + e))/a + 0.5*bm*e < 0.5*bm + (0.5*cm + cp)*e	bg*(0.5 - 1.*e) + a*(-0.5*bl - 0.5*cm + 1.5*cm*e + 1.*cp*e - 1.*cm*e^2 + bm*(0.5 - 1.5*e + 1.*e^2)) > 0	(0.5*bg)/a + 0.5*bl + 0.5*bm + 0.5*cm*e < 0.5*cm + cp + 0.5*bm*e	(0.5*bg)/a + 0.5*bl + 0.5*bm + 0.5*cm*e < 0.5*cm + cp + 0.5*bm*e	bg*(0.5 - 1.*e) + a*(-0.5*bl - 0.5*cm + 1.5*cm*e + 1.*cp*e - 1.*cm*e^2 + bm*(0.5 - 1.5*e + 1.*e^2)) > 0	bg*(0.5 - 1.*e) + a*(-0.5*bl - 0.5*cm + 1.5*cm*e + 1.*cp*e - 1.*cm*e^2 + bm*(0.5 - 1.5*e + 1.*e^2)) > 0	-0.5*bl + cp + cp*(-1 + e) + 0.5*(bm - 1*cm)*(-1 + e) - (1*bg*(-0.5 + e))/a + ((bm - cm)*(-1 + e)^2*(1 - 2*e + 2*e^2))/(1 - e + e^2) > 0	(0.5*bg)/a + 0.5*cm + bl*(-0.5 + e) + 0.5*bm*e < 0.5*bm + (0.5*cm + cp)*e	(0.5*bg)/a + 0.5*bl + 0.5*bm + 0.5*cm*e < 0.5*cm + cp + 0.5*bm*e	(0.5*bg)/a - 0.5*bm + 0.5*cm + bl*(-0.5 + e) + 1.5*bm*e - 1.5*cm*e - 1.*cp*e - 1.*bm*e^2 + cm*e^2 < 0	(0.5*bg)/a + 0.5*bl + 0.5*bm + 0.5*cm*e < 0.5*cm + cp + 0.5*bm*e	(0.5*bg)/a - 0.5*bm + 0.5*cm + bl*(-0.5 + e) + 1.5*bm*e - 1.5*cm*e - 1.*cp*e - 1.*bm*e^2 + cm*e^2 < 0	(0.5*bg)/a - 0.5*bm + 0.5*cm + bl*(-0.5 + e) + 1.5*bm*e - 1.5*cm*e - 1.*cp*e - 1.*bm*e^2 + cm*e^2 < 0	bg*(-1. + 1.*e - 1.*e^2) + a*(-1.*cm + 6.*cm*e + 2.*cp*e - 12.*cm*e^2 - 2.*cp*e^2 + 11.*cm*e^3 + 2.*cp*e^3 - 4.*cm*e^4 + bl*(1. - 3.*e + 3.*e^2 - 2.*e^3) + bm*(1. - 6.*e + 12.*e^2 - 11.*e^3 + 4.*e^4)) > 0	1	0	0	-1	1	(bm - 1.*cm)*(-1. + e)*(-0.5 + e) > 0	1
		('LG', 'l')	1.*bg + a*(-1.*bl + 1.*bm - 1.*cm - 1.*bm*e + 1.*cm*e) > 0	1.*bg + a*(-1.*bl + 1.*bm - 1.*cm - 1.*bm*e + 1.*cm*e) > 0	1.*bg + a*(-1.*bl - 1.*bm + 1.*cm + 1.*bm*e - 1.*cm*e) > 0	1.*bg + a*(-1.*bl - 1.*bm + 1.*cm + 1.*bm*e - 1.*cm*e) > 0	1.*bg + a*(-1.*bl + 1.*bm - 1.*cm - 1.*bm*e + 1.*cm*e) > 0	1.*bg + a*(-1.*bl + cm*(-1. + 3.*e - 2.*e^2) + bm*(1. - 3.*e + 2.*e^2)) > 0	1.*bg + a*(-1.*bl + cm*(-1. + 3.*e - 2.*e^2) + bm*(1. - 3.*e + 2.*e^2)) > 0	a*(1.*bl + 1.*bm - 1.*cm - 1.*bm*e + 1.*cm*e) > 1.*bg	a*(1.*bl - 1.*bm + 1.*cm + 1.*bm*e - 1.*cm*e) > 1.*bg	a*(1.*bl + 1.*bm - 1.*cm - 1.*bm*e + 1.*cm*e) > 1.*bg	a*(1.*bl - 1.*bm + 1.*cm + 1.*bm*e - 1.*cm*e) > 1.*bg	a*(1.*bl + 1.*bm - 1.*cm - 1.*bm*e + 1.*cm*e) > 1.*bg	a*(1.*bl + cm*(-1. + 3.*e - 2.*e^2) + bm*(1. - 3.*e + 2.*e^2)) > 1.*bg	a*(1.*bl + cm*(-1. + 3.*e - 2.*e^2) + bm*(1. - 3.*e + 2.*e^2)) > 1.*bg	(0.5*bg)/a + 0.5*bl + 0.5*cm + 0.5*bm*e < 0.5*bm + cp + 0.5*cm*e	(0.5*bg)/a + 0.5*bl + 0.5*bm + 0.5*cm*e < 0.5*cm + cp + 0.5*bm*e	(0.5*bg)/a + 0.5*bl + 0.5*bm + 0.5*cm*e < 0.5*cm + cp + 0.5*bm*e	(0.5*bg)/a + 0.5*bl + 0.5*bm + 0.5*cm*e < 0.5*cm + cp + 0.5*bm*e	(0.5*bg)/a + 0.5*bl + 0.5*bm + 0.5*cm*e < 0.5*cm + cp + 0.5*bm*e	0. + cp + 1.5*cm*e + bm*(0.5 + e^2) > (0.5*bg)/a + 0.5*bl + 0.5*cm + 1.5*bm*e + cm*e^2	(0.5*bg)/a + 0.5*bl + 0.5*bm + 0.5*cm*e < 0.5*cm + cp + 0.5*bm*e	0.5*bl + 0.5*cm + (bg*(-0.5 + e))/a + 0.5*bm*e < 0.5*bm + (0.5*cm + cp)*e	bg*(0.5 - 1.*e) + a*(-0.5*bl - 0.5*cm + 1.5*cm*e + 1.*cp*e - 1.*cm*e^2 + bm*(0.5 - 1.5*e + 1.*e^2)) > 0	(0.5*bg)/a + 0.5*bl + 0.5*bm + 0.5*cm*e < 0.5*cm + cp + 0.5*bm*e	(0.5*bg)/a + 0.5*bl + 0.5*bm + 0.5*cm*e < 0.5*cm + cp + 0.5*bm*e	bg*(0.5 - 1.*e) + a*(-0.5*bl - 0.5*cm + 1.5*cm*e + 1.*cp*e - 1.*cm*e^2 + bm*(0.5 - 1.5*e + 1.*e^2)) > 0	bg*(0.5 - 1.*e) + a*(-0.5*bl - 0.5*cm + 1.5*cm*e + 1.*cp*e - 1.*cm*e^2 + bm*(0.5 - 1.5*e + 1.*e^2)) > 0	-0.5*bl + cp + cp*(-1 + e) + 0.5*(bm - 1*cm)*(-1 + e) - (1*bg*(-0.5 + e))/a + ((bm - cm)*(-1 + e)^2*(1 - 2*e + 2*e^2))/(1 - e + e^2) > 0	(0.5*bg)/a + 0.5*cm + bl*(-0.5 + e) + 0.5*bm*e < 0.5*bm + (0.5*cm + cp)*e	(0.5*bg)/a + 0.5*bl + 0.5*bm + 0.5*cm*e < 0.5*cm + cp + 0.5*bm*e	(0.5*bg)/a - 0.5*bm + 0.5*cm + bl*(-0.5 + e) + 1.5*bm*e - 1.5*cm*e - 1.*cp*e - 1.*bm*e^2 + cm*e^2 < 0	(0.5*bg)/a + 0.5*bl + 0.5*bm + 0.5*cm*e < 0.5*cm + cp + 0.5*bm*e	(0.5*bg)/a - 0.5*bm + 0.5*cm + bl*(-0.5 + e) + 1.5*bm*e - 1.5*cm*e - 1.*cp*e - 1.*bm*e^2 + cm*e^2 < 0	(0.5*bg)/a - 0.5*bm + 0.5*cm + bl*(-0.5 + e) + 1.5*bm*e - 1.5*cm*e - 1.*cp*e - 1.*bm*e^2 + cm*e^2 < 0	bg*(-1. + 1.*e - 1.*e^2) + a*(-1.*cm + 6.*cm*e + 2.*cp*e - 12.*cm*e^2 - 2.*cp*e^2 + 11.*cm*e^3 + 2.*cp*e^3 - 4.*cm*e^4 + bl*(1. - 3.*e + 3.*e^2 - 2.*e^3) + bm*(1. - 6.*e + 12.*e^2 - 11.*e^3 + 4.*e^4)) > 0	1	0	0	-1	1	(bm - 1.*cm)*(-1. + e)*(-0.5 + e) > 0	1
		('LG', 'd')	(0.5*bg)/a > 0.5*bl + (bm - cm)*(-1 + e)	(0.5*bg)/a > 0.5*bl + (bm - cm)*(-1 + e)	1.*bg > 1.*a*bl	1.*bg > 1.*a*bl	(0.5*bg)/a > 0.5*bl + (bm - cm)*(-1 + e)	(0.5*bg)/a + (bm - cm)*(-1 + e)^2 > 0.5*bl	(0.5*bg)/a + (bm - cm)*(-1 + e)^2 > 0.5*bl	(0.5*bg)/a + (bm - cm)*(-1 + e) < 0.5*bl	1.*bg < 1.*a*bl	(0.5*bg)/a + (bm - cm)*(-1 + e) < 0.5*bl	1.*bg < 1.*a*bl	(0.5*bg)/a + (bm - cm)*(-1 + e) < 0.5*bl	(0.5*bg)/a < 0.5*bl + (bm - cm)*(-1 + e)^2	(0.5*bg)/a < 0.5*bl + (bm - cm)*(-1 + e)^2	(0.5*bg)/a + 0.5*bl + cm + bm*e < bm + cp + cm*e	1.*bg + 1.*a*bl < 2.*a*cp	1.*bg + 1.*a*bl < 2.*a*cp	1.*bg + 1.*a*bl < 2.*a*cp	1.*bg + 1.*a*bl < 2.*a*cp	(0.5*bg)/a + 0.5*bl + cm*(-1 + e)^2 < cp + bm*(-1 + e)^2	1.*bg + 1.*a*bl < 2.*a*cp	0.5*bl + cm + (bg*(-0.5 + e))/a + bm*e < bm + (cm + cp)*e	0.5*bl + cm*(-1 + e)^2 + (bg*e)/a < (0.5*bg)/a + bm*(-1 + e)^2 + cp*e	1.*bg + 1.*a*bl < 2.*a*cp	1.*bg + 1.*a*bl < 2.*a*cp	0.5*bl + cm*(-1 + e)^2 + (bg*e)/a < (0.5*bg)/a + bm*(-1 + e)^2 + cp*e	0.5*bl + cm*(-1 + e)^2 + (bg*e)/a < (0.5*bg)/a + bm*(-1 + e)^2 + cp*e	-0.5*bl + cp + cp*(-1 + e) - (1*bg*(-0.5 + e))/a + ((bm - cm)*(-1 + e)^2*(1 - 2*e + 2*e^2))/(1 - e + e^2) > 0	(0.5*bg)/a + cm + bl*(-0.5 + e) + bm*e < bm + (cm + cp)*e	1.*bg + 1.*a*bl < 2.*a*cp	(0.5*bg)/a + cm*(-1 + e)^2 + bl*e < 0.5*bl + bm*(-1 + e)^2 + cp*e	1.*bg + 1.*a*bl < 2.*a*cp	(0.5*bg)/a + cm*(-1 + e)^2 + bl*e < 0.5*bl + bm*(-1 + e)^2 + cp*e	(0.5*bg)/a + cm*(-1 + e)^2 + bl*e < 0.5*bl + bm*(-1 + e)^2 + cp*e	bg*(-1. + 1.*e - 1.*e^2) + a*(-2.*cm + 8.*cm*e + 2.*cp*e - 14.*cm*e^2 - 2.*cp*e^2 + 12.*cm*e^3 + 2.*cp*e^3 - 4.*cm*e^4 + bl*(1. - 3.*e + 3.*e^2 - 2.*e^3) + bm*(1.9999999999999996 - 7.999999999999998*e + 13.999999999999996*e^2 - 11.999999999999996*e^3 + 3.999999999999999*e^4)) > 0	1	1	1	0	1	1	1
		('LG', 'p')	1.*bg > 1.*a*bl	1.*bg > 1.*a*bl	(0.5*bg)/a + (bm - cm)*(-1 + e) > 0.5*bl	(0.5*bg)/a + (bm - cm)*(-1 + e) > 0.5*bl	1.*bg > 1.*a*bl	1.*bg + a*e*(cm*(2. - 2.*e) + bm*(-2. + 2.*e)) > 1.*a*bl	1.*bg + a*e*(cm*(2. - 2.*e) + bm*(-2. + 2.*e)) > 1.*a*bl	1.*bg < 1.*a*bl	(0.5*bg)/a < 0.5*bl + (bm - cm)*(-1 + e)	1.*bg < 1.*a*bl	(0.5*bg)/a < 0.5*bl + (bm - cm)*(-1 + e)	1.*bg < 1.*a*bl	1.*bg + a*e*(bm*(2. - 2.*e) + cm*(-2. + 2.*e)) < 1.*a*bl	1.*bg + a*e*(bm*(2. - 2.*e) + cm*(-2. + 2.*e)) < 1.*a*bl	1.*bg + 1.*a*bl < 2.*a*cp	(0.5*bg)/a + 0.5*bl + bm + cm*e < cm + cp + bm*e	(0.5*bg)/a + 0.5*bl + bm + cm*e < cm + cp + bm*e	(0.5*bg)/a + 0.5*bl + bm + cm*e < cm + cp + bm*e	(0.5*bg)/a + 0.5*bl + bm + cm*e < cm + cp + bm*e	1.*bg + a*(1.*bl - 2.*cp + e*(2.*bm - 2.*cm - 2.*bm*e + 2.*cm*e)) < 0	(0.5*bg)/a + 0.5*bl + bm + cm*e < cm + cp + bm*e	0.5*a*bl + 1.*bg*e < 0.5*bg + 1.*a*cp*e	1.*a*bl + bg*(-1. + 2.*e) + a*e*(-2.*cp + bm*(2. - 2.*e) + cm*(-2. + 2.*e)) < 0	(0.5*bg)/a + 0.5*bl + bm + cm*e < cm + cp + bm*e	(0.5*bg)/a + 0.5*bl + bm + cm*e < cm + cp + bm*e	1.*a*bl + bg*(-1. + 2.*e) + a*e*(-2.*cp + bm*(2. - 2.*e) + cm*(-2. + 2.*e)) < 0	1.*a*bl + bg*(-1. + 2.*e) + a*e*(-2.*cp + bm*(2. - 2.*e) + cm*(-2. + 2.*e)) < 0	a*bl*(-1. + 1.*e - 1.*e^2) + bg*(1. - 3.*e + 3.*e^2 - 2.*e^3) + a*e*(cp*(2. - 2.*e + 2.*e^2) + cm*(4. - 10.*e + 10.*e^2 - 4.*e^3) + bm*(-4. + 10.*e - 10.*e^2 + 4.*e^3)) > 0	(0.5*bg)/a - 0.5*bl + 1.*bl*e < 1.*cp*e	(0.5*bg)/a + 0.5*bl + bm + cm*e < cm + cp + bm*e	(0.5*bg)/a + bl*(-0.5 + e) + e*(bm - 1.*cp + cm*(-1. + e) - 1.*bm*e) < 0	(0.5*bg)/a + 0.5*bl + bm + cm*e < cm + cp + bm*e	(0.5*bg)/a + bl*(-0.5 + e) + e*(bm - 1.*cp + cm*(-1. + e) - 1.*bm*e) < 0	(0.5*bg)/a + bl*(-0.5 + e) + e*(bm - 1.*cp + cm*(-1. + e) - 1.*bm*e) < 0	bg*(-1. + 1.*e - 1.*e^2) + a*bl*(1. - 3.*e + 3.*e^2 - 2.*e^3) + a*e*(cp*(2. - 2.*e + 2.*e^2) + cm*(4. - 10.*e + 10.*e^2 - 4.*e^3) + bm*(-4. + 10.*e - 10.*e^2 + 4.*e^3)) > 0	0	-1	-1	-1	0	-1	0
		('LG', 'm')	1.*bg + a*e*(bm*(2. - 2.*e) + cm*(-2. + 2.*e)) > 1.*a*bl	1.*bg + a*e*(bm*(2. - 2.*e) + cm*(-2. + 2.*e)) > 1.*a*bl	(0.5*bg)/a > 0.5*bl + (bm - cm)*(-1 + e)^2	(0.5*bg)/a > 0.5*bl + (bm - cm)*(-1 + e)^2	1.*bg + a*e*(bm*(2. - 2.*e) + cm*(-2. + 2.*e)) > 1.*a*bl	1.*bg > 1.*a*bl	1.*bg > 1.*a*bl	1.*bg + a*e*(cm*(2. - 2.*e) + bm*(-2. + 2.*e)) < 1.*a*bl	(0.5*bg)/a + (bm - cm)*(-1 + e)^2 < 0.5*bl	1.*bg + a*e*(cm*(2. - 2.*e) + bm*(-2. + 2.*e)) < 1.*a*bl	(0.5*bg)/a + (bm - cm)*(-1 + e)^2 < 0.5*bl	1.*bg + a*e*(cm*(2. - 2.*e) + bm*(-2. + 2.*e)) < 1.*a*bl	1.*bg < 1.*a*bl	1.*bg < 1.*a*bl	1.*bg + a*(1.*bl - 2.*cp + e*(-2.*bm + 2.*cm + 2.*bm*e - 2.*cm*e)) < 0	(0.5*bg)/a + 0.5*bl + bm*(-1 + e)^2 < cp + cm*(-1 + e)^2	(0.5*bg)/a + 0.5*bl + bm*(-1 + e)^2 < cp + cm*(-1 + e)^2	(0.5*bg)/a + 0.5*bl + bm*(-1 + e)^2 < cp + cm*(-1 + e)^2	(0.5*bg)/a + 0.5*bl + bm*(-1 + e)^2 < cp + cm*(-1 + e)^2	1.*bg + 1.*a*bl < 2.*a*cp	(0.5*bg)/a + 0.5*bl + bm*(-1 + e)^2 < cp + cm*(-1 + e)^2	1.*a*bl + bg*(-1. + 2.*e) + a*e*(-2.*cp + cm*(2. - 2.*e) + bm*(-2. + 2.*e)) < 0	0.5*a*bl + 1.*bg*e < 0.5*bg + 1.*a*cp*e	(0.5*bg)/a + 0.5*bl + bm*(-1 + e)^2 < cp + cm*(-1 + e)^2	(0.5*bg)/a + 0.5*bl + bm*(-1 + e)^2 < cp + cm*(-1 + e)^2	0.5*a*bl + 1.*bg*e < 0.5*bg + 1.*a*cp*e	0.5*a*bl + 1.*bg*e < 0.5*bg + 1.*a*cp*e	a*bl*(-1. + 1.*e - 1.*e^2) + bg*(1. - 3.*e + 3.*e^2 - 2.*e^3) + a*e*(2.*bm*(-1. + 1.*e)^3 - 2.*cm*(-1. + 1.*e)^3 + cp*(2. - 2.*e + 2.*e^2)) > 0	(0.5*bg)/a + bl*(-0.5 + e) + e*(cm - 1.*cp + bm*(-1. + e) - 1.*cm*e) < 0	(0.5*bg)/a + 0.5*bl + bm*(-1 + e)^2 < cp + cm*(-1 + e)^2	(0.5*bg)/a - 0.5*bl + 1.*bl*e < 1.*cp*e	(0.5*bg)/a + 0.5*bl + bm*(-1 + e)^2 < cp + cm*(-1 + e)^2	(0.5*bg)/a - 0.5*bl + 1.*bl*e < 1.*cp*e	(0.5*bg)/a - 0.5*bl + 1.*bl*e < 1.*cp*e	bg*(-1. + 1.*e - 1.*e^2) + a*bl*(1. - 3.*e + 3.*e^2 - 2.*e^3) + a*e*(2.*bm*(-1. + 1.*e)^3 - 2.*cm*(-1. + 1.*e)^3 + cp*(2. - 2.*e + 2.*e^2)) > 0	1	-1*(bm - 1*cm)*(-1 + e)*(-0.5 + e) > 0	-1*(bm - 1*cm)*(-1 + e)*(-0.5 + e) > 0	-1	1	0	1
		('LG', 'pm')	1.*bg > 1.*a*bl	1.*bg > 1.*a*bl	(0.5*bg)/a + (bm - cm)*(-1 + e) > 0.5*bl	(0.5*bg)/a + (bm - cm)*(-1 + e) > 0.5*bl	1.*bg > 1.*a*bl	1.*bg + a*e*(cm*(2. - 2.*e) + bm*(-2. + 2.*e)) > 1.*a*bl	1.*bg + a*e*(cm*(2. - 2.*e) + bm*(-2. + 2.*e)) > 1.*a*bl	1.*bg < 1.*a*bl	(0.5*bg)/a < 0.5*bl + (bm - cm)*(-1 + e)	1.*bg < 1.*a*bl	(0.5*bg)/a < 0.5*bl + (bm - cm)*(-1 + e)	1.*bg < 1.*a*bl	1.*bg + a*e*(bm*(2. - 2.*e) + cm*(-2. + 2.*e)) < 1.*a*bl	1.*bg + a*e*(bm*(2. - 2.*e) + cm*(-2. + 2.*e)) < 1.*a*bl	1.*bg + 1.*a*bl < 2.*a*cp	(0.5*bg)/a + 0.5*bl + bm + cm*e < cm + cp + bm*e	(0.5*bg)/a + 0.5*bl + bm + cm*e < cm + cp + bm*e	(0.5*bg)/a + 0.5*bl + bm + cm*e < cm + cp + bm*e	(0.5*bg)/a + 0.5*bl + bm + cm*e < cm + cp + bm*e	1.*bg + a*(1.*bl - 2.*cp + e*(2.*bm - 2.*cm - 2.*bm*e + 2.*cm*e)) < 0	(0.5*bg)/a + 0.5*bl + bm + cm*e < cm + cp + bm*e	0.5*a*bl + 1.*bg*e < 0.5*bg + 1.*a*cp*e	1.*a*bl + bg*(-1. + 2.*e) + a*e*(-2.*cp + bm*(2. - 2.*e) + cm*(-2. + 2.*e)) < 0	(0.5*bg)/a + 0.5*bl + bm + cm*e < cm + cp + bm*e	(0.5*bg)/a + 0.5*bl + bm + cm*e < cm + cp + bm*e	1.*a*bl + bg*(-1. + 2.*e) + a*e*(-2.*cp + bm*(2. - 2.*e) + cm*(-2. + 2.*e)) < 0	1.*a*bl + bg*(-1. + 2.*e) + a*e*(-2.*cp + bm*(2. - 2.*e) + cm*(-2. + 2.*e)) < 0	a*bl*(-1. + 1.*e - 1.*e^2) + bg*(1. - 3.*e + 3.*e^2 - 2.*e^3) + a*e*(cp*(2. - 2.*e + 2.*e^2) + cm*(4. - 10.*e + 10.*e^2 - 4.*e^3) + bm*(-4. + 10.*e - 10.*e^2 + 4.*e^3)) > 0	(0.5*bg)/a - 0.5*bl + 1.*bl*e < 1.*cp*e	(0.5*bg)/a + 0.5*bl + bm + cm*e < cm + cp + bm*e	(0.5*bg)/a + bl*(-0.5 + e) + e*(bm - 1.*cp + cm*(-1. + e) - 1.*bm*e) < 0	(0.5*bg)/a + 0.5*bl + bm + cm*e < cm + cp + bm*e	(0.5*bg)/a + bl*(-0.5 + e) + e*(bm - 1.*cp + cm*(-1. + e) - 1.*bm*e) < 0	(0.5*bg)/a + bl*(-0.5 + e) + e*(bm - 1.*cp + cm*(-1. + e) - 1.*bm*e) < 0	bg*(-1. + 1.*e - 1.*e^2) + a*bl*(1. - 3.*e + 3.*e^2 - 2.*e^3) + a*e*(cp*(2. - 2.*e + 2.*e^2) + cm*(4. - 10.*e + 10.*e^2 - 4.*e^3) + bm*(-4. + 10.*e - 10.*e^2 + 4.*e^3)) > 0	0	-1	-1	-1	0	-1	0
cp = PGG cost
cm = MAG cost
bg = global PGG benefit
bl = local PGG benefit
bm = MAG benefit
e = error rate
nl = local population
a = number of local groups
r = rate of invaders
Columns represent invader strategies
Rows represent resident strategies
Entries represent invasion conditions for the invader (column) to invade the resident (row)
1 = successful invasion
0 = equal fitness (failed invasion)
-1 = failed invasion
else conditions needed for invasion
