# Supplementary material for: Indirect reciprocity undermines indirect reciprocity destabilizing large-scale cooperation
Source: Proc Natl Acad Sci U S A. 2024 Apr 29;121(19):e2322072121. doi: 10.1073/pnas.2322072121 (PMC11087788; doi:10.1073/pnas.2322072121)
Supplement: Supplementary file 3 — Code S01 (TXT) [file pnas.2322072121.sd02.txt]

from sympy import *
import time
from datetime import timedelta
import pandas as pd
import numpy as np

# Establish resident and invader populations
# First do so for the local group being invaded
resident_prop_a = symbols('resident_prop_a')
invader_prop_a = 1 - resident_prop_a
# Then for all other groups
resident_prop_other = symbols('resident_prop_other')
invader_prop_other = 1 - resident_prop_other

# We use relatedness to determine how many residents and invaders there are. This could be included in the proportions
# instead but here we only set proportions to 1 or 0 and modify it using relatedness
relatedness = symbols('relatedness')
resident_expect_a = (1 - relatedness) * resident_prop_a
invader_expect_a = relatedness + (1 - relatedness) * invader_prop_a
resident_expect_other = resident_prop_other
invader_expect_other = invader_prop_other

# Costs and benefits to games
cp = symbols('cp', positive=True)
cm = symbols('cm', positive=True)

# Enforce benefits to be greater than costs
bg_minus_cp = symbols('bg_minus_cp', positive=True)
bl_minus_cp = symbols('bl_minus_cp', positive=True)
bm_minus_cm = symbols('bm_minus_cm', positive=True)

# Make two forms of all parameters, a complicated one and a simple one
# Complicated form carries more information but sympy has an easier time telling which is greater
bg_comp = bg_minus_cp + cp
bl_comp = bl_minus_cp + cp
bm_comp = bm_minus_cm + cm

# Simple form is more legible
bg_simp = symbols('bg_simp', positive=True)
bl_simp = symbols('bl_simp', positive=True)
bm_simp = symbols('bm_simp', positive=True)

# Number of players
d_one = symbols('d_one', positive=True, integer=True)
d_two = symbols('d_two', positive=True, integer=True)
num_groups = symbols('num_groups', positive=True, integer=True)

# CHANGED: Stop forcing equal local group sizes
# This ensures that both nl and ng are greater than 1
nl_comp = 1 + d_one
ng_comp = 1 + d_two

nl_simp = symbols('nl_simp', positive=True, integer=True)
ng_simp = symbols('ng_simp', positive=True, integer=True)

# Error rate
# This ensures that e is between 0 and 1
t = symbols('t', nonnegative=True)
e_comp = t / (1 + t)

# This is a simpler and more legible form of e
e_simp = symbols('e_simp', positive=True)

# List all playstyles
# CHANGED: Added an additional playstyle for aiding both local and global 'LG'
PGG_playstyles = ['G', 'L', 'D', 'M', 'O', 'LG']
MAG_playstyles = ['c', 'g', 'l', 'd', 'p', 'm', 'pm']

# Store values
vals = {}


def give_to(playstyle):
    """
    Returns a list of playstyles that a player will give to in the MAG, given their own 'playstyle'.

    :param playstyle: Player's playstyle
    :type playstyle: (string, string)
    :return: list of playsyles
    :rtype: list of (string, string)
    """
    give_list = []
    if playstyle[1] == 'c':
        give_list += [(a, b) for a in PGG_playstyles for b in MAG_playstyles]
        # sm doesn't give to every combo but this will be checked later
    elif playstyle[1] == 'g':
        give_list += [('G', b) for b in MAG_playstyles]
        give_list += [('M', b) for b in MAG_playstyles]
        give_list += [('LG', b) for b in MAG_playstyles]
    elif playstyle[1] == 'l':
        give_list += [('L', b) for b in MAG_playstyles]
        give_list += [('O', b) for b in MAG_playstyles]
        give_list += [('LG', b) for b in MAG_playstyles]
    elif playstyle[1] == 'p':
        give_list += [(a, b) for a in ['G', 'L', 'M', 'O'] for b in MAG_playstyles]
    elif playstyle[1] == 'm':
        give_list += [(a, 'c') for a in PGG_playstyles]
        give_list += [(a, 'm') for a in PGG_playstyles]
        give_list += [(a, 'p') for a in ['G', 'L', 'M', 'O']]
        give_list += [('G', 'g'), ('M', 'g'), ('L', 'l'), ('O', 'l'), ('LG', 'g'), ('LG', 'l')]
        give_list += [(a, 'pm') for a in ['G', 'L', 'M', 'O']]
    elif playstyle[1] == 'pm':
        give_list += [(a, 'c') for a in ['G', 'L', 'M', 'O']]
        give_list += [(a, 'm') for a in ['G', 'L', 'M', 'O']]
        give_list += [('G', 'g'), ('M', 'g'), ('L', 'l'), ('O', 'l'), ('LG', 'g'), ('LG', 'l')]
        give_list += [(a, 'p') for a in ['G', 'L', 'M', 'O']]
        give_list += [(a, 'pm') for a in ['G', 'L', 'M', 'O']]
    return give_list


def give_to_plus_defect(playstyle):
    """
    Returns a list of playstyles that a player will give to in the MAG, given their own 'playstyle'. This function is
    used to determine roughly a player's standing. As a result include defectors as failing to give to these does not
    reduce standing.

    :param playstyle: Player's playstyle
    :type playstyle: (string, string)
    :return: list of playsyles
    :rtype: list of (string, string)
    """
    give_list = give_to(playstyle)
    # This may include duplicates, but functionally does not change outcome.
    give_list += [(a, 'd') for a in PGG_playstyles]
    return give_list


def receive_from_stand(playstyle, resident_playstyle, invader_playstyle, within_a=True):
    """
    Returns what proportion of local players will provide aid to someone using strategy 'playstyle'.

    :param playstyle: Player's playstyle
    :type playstyle: (string, string)
    :param resident_playstyle: Resident's playstyle
    :type resident_playstyle: (string, string)
    :param invader_playstyle: Invader's playstyle
    :type invader_playstyle: (string, string)
    :param within_a: 'True' to calculate within invaded group and 'False' to calculate in full resident group
    :type within_a: bool, optional
    :return: Proportion of players that playstyle receives from
    :rtype: func
    """
    if within_a:
        resident_expect = resident_expect_a
        invader_expect = invader_expect_a
    else:
        resident_expect = resident_expect_other
        invader_expect = invader_expect_other
    x = 0

    # Amount of aid received from residents
    if playstyle in give_to(resident_playstyle):
        weight = MAG_standing_binary(resident_playstyle, resident_playstyle, invader_playstyle, within_a)
        x += weight * resident_expect

    # Amount of aid received from invaders
    if playstyle in give_to(invader_playstyle):
        weight = MAG_standing_binary(invader_playstyle, resident_playstyle, invader_playstyle, within_a)
        x += weight * invader_expect

    return x


def MAG_standing_approx(playstyle, resident_playstyle, invader_playstyle, leading_eight_strat, simple=True, within_a=True):
    """
    Returns the approximate MAG standing at equilibrium for players with the strategy 'playstyle'. Details for deriving
    this equation appear in the appendix. Results are stored in a dictionary and can be retrieved for faster completion.

    :param playstyle: Player's playstyle
    :type playstyle: (string, string)
    :param resident_playstyle: Resident's playstyle
    :type resident_playstyle: (string, string)
    :param invader_playstyle: Invader's playstyle
    :type invader_playstyle: (string, string)
    :param leading_eight_strat: Leading eight strategy used to determine MAG reputation
    :type leading_eight_strat: int
    :param simple: 'True' to use simple definitions and 'False' to use complex definitions
    :type simple: bool, optional
    :param within_a: 'True' to calculate within invaded group and 'False' to calculate in full resident group
    :type within_a: bool, optional
    :return: MAG standing of the player
    :rtype: func
    """
    # Sets which definition of e will be used
    if simple:
        e = e_simp
    else:
        e = e_comp

    x = give_to_standing(playstyle, resident_playstyle, invader_playstyle, simple, within_a)
    y = not_give_to_standing(playstyle, resident_playstyle, invader_playstyle, simple, within_a)
    z = give_to_all(playstyle, resident_playstyle, invader_playstyle, simple, within_a)

    good_want_to_aid = x
    good_want_to_defect = y
    bad_want_to_aid = z - x
    bad_want_to_defect = 1 - z - y

    good_aided = good_want_to_aid * (1 - e) + good_want_to_defect * e
    good_defected = good_want_to_aid * e + good_want_to_defect * (1 - e)
    bad_aided = bad_want_to_aid * (1 - e) + bad_want_to_defect * e
    bad_defected = bad_want_to_aid * e + bad_want_to_defect * (1 - e)

    # Decided by leading eight
    gain_standing = gain_strat(good_aided, good_defected, bad_aided, bad_defected, leading_eight_strat)
    lose_standing = lose_strat(good_aided, good_defected, bad_aided, bad_defected, leading_eight_strat)

    top = gain_standing
    bottom = gain_standing + lose_standing

    if top.subs(vals) == 0 and bottom.subs(vals) == 0:
        # Should only happen when all players are defectors because then they give to no one but there's no one in good
        # standing who should've been given to anyway
        stand = 0
    else:
        stand = (top / bottom).subs(vals)

    return stand


def gain_strat(good_aided, good_defected, bad_aided, bad_defected, leading_eight_strat):
    """
    Returns the proportion of players who previously had a negative MAG reputation and gained a positive one, dependent
    on who they aid (good_aided and bad_aided), who they defect from aiding (good_defected and bad_defected) and which
    leading eight strategy is employed.

    :param good_aided: proportion of good MAG reputation players aided
    :type good_aided: func
    :param good_defected: proportion of good MAG reputation players defected
    :type good_defected: func
    :param bad_aided: proportion of bad MAG reputation players aided
    :type bad_aided: func
    :param bad_defected: proportion of bad MAG reputation players defected
    :type bad_defected: func
    :param leading_eight_strat: Leading eight strategy used to determine MAG reputation
    :type leading_eight_strat: int
    :return: proportion of players who gained their standing
    :rtype: func
    """

    if leading_eight_strat == 1:
        return good_aided + bad_aided
    elif leading_eight_strat == 2:
        return good_aided + bad_aided
    elif leading_eight_strat == 3:
        return good_aided + bad_aided + bad_defected
    elif leading_eight_strat == 4:
        return good_aided + bad_defected
    elif leading_eight_strat == 5:
        return good_aided + bad_aided + bad_defected
    elif leading_eight_strat == 6:
        return good_aided + bad_defected
    elif leading_eight_strat == 7:
        return good_aided
    elif leading_eight_strat == 8:
        return good_aided
    return 0


def lose_strat(good_aided, good_defected, bad_aided, bad_defected, leading_eight_strat):
    """
    Returns the proportion of players who previously had a positive MAG reputation and lost it, dependent on who they
    aid (good_aided and bad_aided), who they defect from aiding (good_defected and bad_defected) and which leading
    eight strategy is employed.

    :param good_aided: proportion of good MAG reputation players aided
    :type good_aided: func
    :param good_defected: proportion of good MAG reputation players defected
    :type good_defected: func
    :param bad_aided: proportion of bad MAG reputation players aided
    :type bad_aided: func
    :param bad_defected: proportion of bad MAG reputation players defected
    :type bad_defected: func
    :param leading_eight_strat: Leading eight strategy used to determine MAG reputation
    :type leading_eight_strat: int
    :return: proportion of players who lost their standing
    :rtype: func
    """

    if leading_eight_strat == 1:
        return good_defected
    elif leading_eight_strat == 2:
        return good_defected + bad_aided
    elif leading_eight_strat == 3:
        return good_defected
    elif leading_eight_strat == 4:
        return good_defected
    elif leading_eight_strat == 5:
        return good_defected + bad_aided
    elif leading_eight_strat == 6:
        return good_defected + bad_aided
    elif leading_eight_strat == 7:
        return good_defected
    elif leading_eight_strat == 8:
        return good_defected + bad_aided
    return 1

def give_to_standing(playstyle, resident_playstyle, invader_playstyle, simple=True, within_a=True):
    """
    Returns the proportion of local players in good standing that players using the strategy 'playstyle' will aid in
    the MAG.

    Because of circular nature of logic, uses a simplified logic assumption for determining other standings, as
    detailed in MAG_standing_binary.

    :param playstyle: Player's playstyle
    :type playstyle: (string, string)
    :param resident_playstyle: Resident's playstyle
    :type resident_playstyle: (string, string)
    :param invader_playstyle: Invader's playstyle
    :type invader_playstyle: (string, string)
    :param simple: 'True' to use simple definitions and 'False' to use complex definitions
    :type simple: bool, optional
    :param within_a: 'True' to calculate within invaded group and 'False' to calculate in full resident group
    :type within_a: bool, optional
    :return: standing of players being given to
    :rtype: func
    """
    if within_a:
        resident_expect = resident_expect_a
        invader_expect = invader_expect_a
    else:
        resident_expect = resident_expect_other
        invader_expect = invader_expect_other

    result = 0
    # 'c' and 'm' aid all good standing players
    if playstyle[1] == 'c' or playstyle[1] == 'm':
        result += resident_expect * MAG_standing_binary(resident_playstyle, resident_playstyle, invader_playstyle, within_a)
        result += invader_expect * MAG_standing_binary(invader_playstyle, resident_playstyle, invader_playstyle, within_a)
    # 'g' aid all good standing players who contributed to global PGG
    elif playstyle[1] == 'g':
        result += (resident_expect * PGG_standing_approx(resident_playstyle, resident_playstyle, invader_playstyle, simple, within_a)[0] *
                   MAG_standing_binary(resident_playstyle, resident_playstyle, invader_playstyle, within_a))
        result += (invader_expect * PGG_standing_approx(invader_playstyle, resident_playstyle, invader_playstyle, simple, within_a)[0] *
                   MAG_standing_binary(invader_playstyle, resident_playstyle, invader_playstyle, within_a))
    # 'l' aid all good standing players who contributed to local PGG
    elif playstyle[1] == 'l':
        result += (resident_expect * PGG_standing_approx(resident_playstyle, resident_playstyle, invader_playstyle, simple, within_a)[1] *
                   MAG_standing_binary(resident_playstyle, resident_playstyle, invader_playstyle, within_a))
        result += (invader_expect * PGG_standing_approx(invader_playstyle, resident_playstyle, invader_playstyle, simple, within_a)[1] *
                   MAG_standing_binary(invader_playstyle, resident_playstyle, invader_playstyle, within_a))
    # 'p' and 'pm' aid all good standing players who contributed to global PGG
    elif playstyle[1] == 'p' or playstyle[1] == 'pm':
        result += (resident_expect * PGG_standing_approx(resident_playstyle, resident_playstyle, invader_playstyle, simple, within_a)[2] *
                   MAG_standing_binary(resident_playstyle, resident_playstyle, invader_playstyle, within_a))
        result += (invader_expect * PGG_standing_approx(invader_playstyle, resident_playstyle, invader_playstyle, simple, within_a)[2] *
                   MAG_standing_binary(invader_playstyle, resident_playstyle, invader_playstyle, within_a))

    return result


def not_give_to_standing(playstyle, resident_playstyle, invader_playstyle, simple=True, within_a=True):
    """
    Returns the proportion of local players in good MAG standing that players using the strategy 'playstyle' will not
    aid in the MAG.

    Because of circular nature of logic, uses a simplified logic assumption for determining other standings, as
    detailed in MAG_standing_binary.

    :param playstyle: Player's playstyle
    :type playstyle: (string, string)
    :param resident_playstyle: Resident's playstyle
    :type resident_playstyle: (string, string)
    :param invader_playstyle: Invader's playstyle
    :type invader_playstyle: (string, string)
    :param simple: 'True' to use simple definitions and 'False' to use complex definitions
    :type simple: bool, optional
    :param within_a: 'True' to calculate within invaded group and 'False' to calculate in full resident group
    :type within_a: bool, optional
    :return: standing of players not being given to
    :rtype: func
    """
    if within_a:
        resident_expect = resident_expect_a
        invader_expect = invader_expect_a
    else:
        resident_expect = resident_expect_other
        invader_expect = invader_expect_other

    result = 0
    if playstyle[1] == 'd':
        result += resident_expect * MAG_standing_binary(resident_playstyle, resident_playstyle, invader_playstyle, within_a)
        result += invader_expect * MAG_standing_binary(invader_playstyle, resident_playstyle, invader_playstyle, within_a)
    elif playstyle[1] == 'g':
        result += (resident_expect * (1 - PGG_standing_approx(resident_playstyle, resident_playstyle, invader_playstyle, simple, within_a)[0])
                   * MAG_standing_binary(resident_playstyle, resident_playstyle, invader_playstyle, within_a))
        result += (invader_expect * (1 - PGG_standing_approx(invader_playstyle, resident_playstyle, invader_playstyle, simple, within_a)[0])
                   * MAG_standing_binary(invader_playstyle, resident_playstyle, invader_playstyle, within_a))
    elif playstyle[1] == 'l':
        result += (resident_expect * (1 - PGG_standing_approx(resident_playstyle, resident_playstyle, invader_playstyle, simple, within_a)[1])
                   * MAG_standing_binary(resident_playstyle, resident_playstyle, invader_playstyle, within_a))
        result += (invader_expect * (1 - PGG_standing_approx(invader_playstyle, resident_playstyle, invader_playstyle, simple, within_a)[1])
                   * MAG_standing_binary(invader_playstyle, resident_playstyle, invader_playstyle, within_a))
    elif playstyle[1] == 'p':
        result += (resident_expect * (1 - PGG_standing_approx(resident_playstyle, resident_playstyle, invader_playstyle, simple, within_a)[2])
                   * MAG_standing_binary(resident_playstyle, resident_playstyle, invader_playstyle, within_a))
        result += (invader_expect * (1 - PGG_standing_approx(invader_playstyle, resident_playstyle, invader_playstyle, simple, within_a)[2])
                   * MAG_standing_binary(invader_playstyle, resident_playstyle, invader_playstyle, within_a))

    return result


def give_to_all(playstyle, resident_playstyle, invader_playstyle, simple=True, within_a=True):
    """
    Returns the proportion of local players that players using the strategy 'playstyle' will aid in the MAG, regardless
    of their standing.

    Because of circular nature of logic, uses a simplified logic assumption for determining other standings, as
    detailed in MAG_standing_binary.

    :param playstyle: Player's playstyle
    :type playstyle: (string, string)
    :param resident_playstyle: Resident's playstyle
    :type resident_playstyle: (string, string)
    :param invader_playstyle: Invader's playstyle
    :type invader_playstyle: (string, string)
    :param simple: 'True' to use simple definitions and 'False' to use complex definitions
    :type simple: bool, optional
    :param within_a: 'True' to calculate within invaded group and 'False' to calculate in full resident group
    :type within_a: bool, optional
    :return: standing of players not being given to
    :rtype: func
    """
    if within_a:
        resident_expect = resident_expect_a
        invader_expect = invader_expect_a
    else:
        resident_expect = resident_expect_other
        invader_expect = invader_expect_other

    result = 0
    if playstyle[1] == 'c':
        result = 1
    elif playstyle[1] == 'g':
        result += resident_expect * PGG_standing_approx(resident_playstyle, resident_playstyle, invader_playstyle, simple, within_a)[0]
        result += invader_expect * PGG_standing_approx(invader_playstyle, resident_playstyle, invader_playstyle, simple, within_a)[0]
    elif playstyle[1] == 'l':
        result += resident_expect * PGG_standing_approx(resident_playstyle, resident_playstyle, invader_playstyle, simple, within_a)[1]
        result += invader_expect * PGG_standing_approx(invader_playstyle, resident_playstyle, invader_playstyle, simple, within_a)[1]
    elif playstyle[1] == 'p':
        result += resident_expect * PGG_standing_approx(resident_playstyle, resident_playstyle, invader_playstyle, simple, within_a)[2]
        result += invader_expect * PGG_standing_approx(invader_playstyle, resident_playstyle, invader_playstyle, simple, within_a)[2]
    elif playstyle[1] == 'm':
        result += resident_expect * MAG_standing_binary(resident_playstyle, resident_playstyle, invader_playstyle, within_a)
        result += invader_expect * MAG_standing_binary(invader_playstyle, resident_playstyle, invader_playstyle, within_a)
    elif playstyle[1] == 'pm':
        result += (resident_expect * PGG_standing_approx(resident_playstyle, resident_playstyle, invader_playstyle, simple, within_a)[2]
                   * MAG_standing_binary(resident_playstyle, resident_playstyle, invader_playstyle, within_a))
        result += (invader_expect * PGG_standing_approx(invader_playstyle, resident_playstyle, invader_playstyle, simple, within_a)[2]
                   * MAG_standing_binary(invader_playstyle, resident_playstyle, invader_playstyle, within_a))

    return result


def MAG_standing_binary(playstyle, resident_playstyle, invader_playstyle, within_a=True):
    """
    Returns a binary approximation for the standing of a player using the strategy 'playstyle'. This approximation is
    used to avoid infinite recursion while calculating MAG standing. Calculated by saying players are in good standing
    for giving to anyone or either giving or not giving to defectors. Except for defectors who always have bad standing.

    :param playstyle: Player's playstyle
    :type playstyle: (string, string)
    :param resident_playstyle: Resident's playstyle
    :type resident_playstyle: (string, string)
    :param invader_playstyle: Invader's playstyle
    :type invader_playstyle: (string, string)
    :param within_a: 'True' to calculate within invaded group and 'False' to calculate in full resident group
    :type within_a: bool, optional
    :return: binary standing
    :rtype: float
    """
    if within_a:
        resident_expect = resident_expect_a
        invader_expect = invader_expect_a
    else:
        resident_expect = resident_expect_other
        invader_expect = invader_expect_other

    result = 0

    if playstyle[1] == 'd':
        return result

    if resident_playstyle in give_to_plus_defect(playstyle):
        result += resident_expect
    if invader_playstyle in give_to_plus_defect(playstyle):
        result += invader_expect

    return result


def PGG_standing_approx(playstyle, resident_playstyle, invader_playstyle, simple=True, within_a=True):
    """
    Returns the approximate PGG standing at equilibrium for players with the strategy 'playstyle'.

    :param playstyle: Player's playstyle
    :type playstyle: (string, string)
    :param resident_playstyle: Resident's playstyle
    :type resident_playstyle: (string, string)
    :param invader_playstyle: Invader's playstyle
    :type invader_playstyle: (string, string)
    :param simple: 'True' to use simple definitions and 'False' to use complex definitions
    :type simple: bool, optional
    :param within_a: 'True' to calculate within invaded group and 'False' to calculate in full resident group
    :type within_a: bool, optional
    :return: tuple of global PGG standing, local PGG standing, and largest PGG standing
    :rtype: (func, func, func)
    """
    if simple:
        e = e_simp
    else:
        e = e_comp

    trip = (None, None, None)
    if playstyle[0] == 'D':
        trip = (0, 0, 0)  # 'D' never gives
    elif playstyle[0] == 'G':
        trip = (1, 0, 1)  # 'G' always gives to the global PGG
    elif playstyle[0] == 'L':
        trip = (0, 1, 1)  # 'L' always gives to the local PGG
    elif playstyle[0] == 'LG':
        trip = (0.5, 0.5, 1)  # 'LG' always gives to both PGG
    elif playstyle[0] == 'M':
        # Assume that players have an 'e' chance to fail to provide aid when they should have, so even if all the
        # players want to provide aid to players using 'playstyle' only 1 - e actually will, and those who didn't
        # receive any aid will not participate in the PGG.
        stand = receive_from_stand(playstyle, resident_playstyle, invader_playstyle, within_a) * (1 - e)
        trip = (stand, 0, stand)  # 'M' only gives to the global PGG if they received MAG aid
    elif playstyle[0] == 'O':
        stand = receive_from_stand(playstyle, resident_playstyle, invader_playstyle, within_a) * (1 - e)
        trip = (0, stand, stand)  # 'O' only gives to the local PGG if they received MAG aid

    return trip


def fitness_approx(playstyle, resident_playstyle, invader_playstyle, leading_eight_strat, simple=True):
    """
    Returns the approximate fitness of players with strategy 'playstyle'. Players receive PGG returns according to the
     number of players who give to the global and local PGG, minus how much they give to the PGG. Players receive MAG
     returns according to the number of players who will aid them minus how much they aid in the MAG.

    :param playstyle: Player's playstyle
    :type playstyle: (string, string)
    :param resident_playstyle: Resident's playstyle
    :type resident_playstyle: (string, string)
    :param invader_playstyle: Invader's playstyle
    :type invader_playstyle: (string, string)
    :param leading_eight_strat: Leading eight strategy used to determine MAG reputation
    :type leading_eight_strat: int
    :param simple: 'True' to use simple definitions and 'False' to use complex definitions
    :type simple: bool, optional
    :return: Player fitness
    :rtype: func
    """
    # Sets which definition of e, ng, and nl will be used
    if simple:
        e = e_simp
        ng = ng_simp
        nl = nl_simp
        bg = bg_simp
        bl = bl_simp
        bm = bm_simp
    else:
        e = e_comp
        ng = ng_comp
        nl = nl_comp
        bg = bg_comp
        bl = bl_comp
        bm = bm_comp

    pay_global = 0
    pay_local = 0

    pay_global += resident_expect_a * nl * PGG_standing_approx(resident_playstyle, resident_playstyle, invader_playstyle, simple, True)[0]
    pay_global += invader_expect_a * nl * PGG_standing_approx(invader_playstyle, resident_playstyle, invader_playstyle, simple, True)[0]
    pay_global += (resident_expect_other * (num_groups - 1) * nl
                   * PGG_standing_approx(resident_playstyle, resident_playstyle, invader_playstyle, simple, False)[0])
    pay_global += (invader_expect_other * (num_groups - 1) * nl
                   * PGG_standing_approx(invader_playstyle, resident_playstyle, invader_playstyle, simple, False)[0])
    pay_local += resident_expect_a * nl * PGG_standing_approx(resident_playstyle, resident_playstyle, invader_playstyle, simple, True)[1]
    pay_local += invader_expect_a * nl * PGG_standing_approx(invader_playstyle, resident_playstyle, invader_playstyle, simple, True)[1]

    reward_global = bg * pay_global / ng
    reward_local = bl * pay_local / nl

    cost_PGG = cp * PGG_standing_approx(playstyle, resident_playstyle, invader_playstyle, simple, True)[2]

    reward_PGG = reward_global + reward_local - cost_PGG

    benefit_MAG = bm * total_amount_received(playstyle, resident_playstyle, invader_playstyle, leading_eight_strat, simple, True)

    cost_MAG = cm * cost_paid(playstyle, resident_playstyle, invader_playstyle, leading_eight_strat, simple, True)

    # For simplification, we omit '* (nl - 1) * (1 / nl)'
    # An explanation as to why is provided in the supplementary information
    reward_MAG = (benefit_MAG - cost_MAG) * (1 - e)

    fit = reward_PGG + reward_MAG

    return fit.subs(vals)


def total_amount_received(playstyle, resident_playstyle, invader_playstyle, leading_eight_strat, simple=True, within_a=True):
    """
    Returns the amount a player with strategy 'playstyle' receives from the MAG.

    :param playstyle: Player's playstyle
    :type playstyle: (string, string)
    :param resident_playstyle: Resident's playstyle
    :type resident_playstyle: (string, string)
    :param invader_playstyle: Invader's playstyle
    :type invader_playstyle: (string, string)
    :param leading_eight_strat: Leading eight strategy used to determine MAG reputation
    :type leading_eight_strat: int
    :param simple: 'True' to use simple definitions and 'False' to use complex definitions
    :type simple: bool, optional
    :param within_a: 'True' to calculate within invaded group and 'False' to calculate in full resident group
    :type within_a: bool, optional
    :return: Amount received
    :rtype: func
    """
    if within_a:
        resident_expect = resident_expect_a
        invader_expect = invader_expect_a
    else:
        resident_expect = resident_expect_other
        invader_expect = invader_expect_other

    result = 0
    res_weight = amount_received(playstyle, resident_playstyle, resident_playstyle, invader_playstyle, leading_eight_strat, simple, within_a)
    inv_weight = amount_received(playstyle, invader_playstyle, resident_playstyle, invader_playstyle, leading_eight_strat, simple, within_a)

    result += resident_expect * res_weight
    result += invader_expect * inv_weight

    return result


def amount_received(receiver_playstyle, giver_playstyle, resident_playstyle, invader_playstyle, leading_eight_strat, simple=True, within_a=True):
    """
    Returns the total amount a player with strategy 'receiver_playstyle' receives in the MAG from a player with
    strategy 'giver_playstyle'.

    :param receiver_playstyle: Receiving player's playstyle
    :type receiver_playstyle: (string, string)
    :param giver_playstyle: Giving player's playstyle
    :type giver_playstyle: (string, string)
    :param resident_playstyle: Resident's playstyle
    :type resident_playstyle: (string, string)
    :param invader_playstyle: Invader's playstyle
    :type invader_playstyle: (string, string)
    :param leading_eight_strat: Leading eight strategy used to determine MAG reputation
    :type leading_eight_strat: int
    :param simple: 'True' to use simple definitions and 'False' to use complex definitions
    :type simple: bool, optional
    :param within_a: 'True' to calculate within invaded group and 'False' to calculate in full resident group
    :type within_a: bool, optional
    :return: Amount received
    :rtype: func
    """
    amount = 0

    if giver_playstyle[1] == 'c':
        amount = 1
    elif giver_playstyle[1] == 'g':
        amount = PGG_standing_approx(receiver_playstyle, resident_playstyle, invader_playstyle, simple, within_a)[0]
    elif giver_playstyle[1] == 'l':
        amount = PGG_standing_approx(receiver_playstyle, resident_playstyle, invader_playstyle, simple, within_a)[1]
    elif giver_playstyle[1] == 'p':
        amount = PGG_standing_approx(receiver_playstyle, resident_playstyle, invader_playstyle, simple, within_a)[2]
    elif giver_playstyle[1] == 'm':
        amount = MAG_standing_approx(receiver_playstyle, resident_playstyle, invader_playstyle, leading_eight_strat, simple, within_a)
    elif giver_playstyle[1] == 'pm':
        amount = (PGG_standing_approx(receiver_playstyle, resident_playstyle, invader_playstyle, simple, within_a)[2]
                  * MAG_standing_approx(receiver_playstyle, resident_playstyle, invader_playstyle, leading_eight_strat, simple, within_a))

    return amount


def cost_paid(playstyle, resident_playstyle, invader_playstyle, leading_eight_strat, simple=True, within_a=True):
    """
    Returns the amount a player with strategy 'playstyle' would give in the MAG.

    :param playstyle: Player's playstyle
    :type playstyle: (string, string)
    :param resident_playstyle: Resident's playstyle
    :type resident_playstyle: (string, string)
    :param invader_playstyle: Invader's playstyle
    :type invader_playstyle: (string, string)
    :param leading_eight_strat: Leading eight strategy used to determine MAG reputation
    :type leading_eight_strat: int
    :param simple: 'True' to use simple definitions and 'False' to use complex definitions
    :type simple: bool, optional
    :param within_a: 'True' to calculate within invaded group and 'False' to calculate in full resident group
    :type within_a: bool, optional
    :return: Cost paid
    :rtype: func
    """
    if within_a:
        resident_expect = resident_expect_a
        invader_expect = invader_expect_a
    else:
        resident_expect = resident_expect_other
        invader_expect = invader_expect_other

    result = 0
    res_weight = 0
    inv_weight = 0

    if playstyle[1] == 'c':
        res_weight = 1
        inv_weight = 1
    elif playstyle[1] == 'g':
        res_weight = PGG_standing_approx(resident_playstyle, resident_playstyle, invader_playstyle, simple, within_a)[0]
        inv_weight = PGG_standing_approx(invader_playstyle, resident_playstyle, invader_playstyle, simple, within_a)[0]
    elif playstyle[1] == 'l':
        res_weight = PGG_standing_approx(resident_playstyle, resident_playstyle, invader_playstyle, simple, within_a)[1]
        inv_weight = PGG_standing_approx(invader_playstyle, resident_playstyle, invader_playstyle, simple, within_a)[1]
    elif playstyle[1] == 'p':
        res_weight = PGG_standing_approx(resident_playstyle, resident_playstyle, invader_playstyle, simple, within_a)[2]
        inv_weight = PGG_standing_approx(invader_playstyle, resident_playstyle, invader_playstyle, simple, within_a)[2]
    elif playstyle[1] == 'm':
        res_weight = MAG_standing_approx(resident_playstyle, resident_playstyle, invader_playstyle, leading_eight_strat, simple, within_a)
        inv_weight = MAG_standing_approx(invader_playstyle, resident_playstyle, invader_playstyle, leading_eight_strat, simple, within_a)
    elif playstyle[1] == 'pm':
        res_weight = PGG_standing_approx(resident_playstyle, resident_playstyle, invader_playstyle, simple, within_a)[2] * MAG_standing_approx(
            resident_playstyle, resident_playstyle, invader_playstyle, leading_eight_strat, simple, within_a)
        inv_weight = PGG_standing_approx(invader_playstyle, resident_playstyle, invader_playstyle, simple, within_a)[2] * MAG_standing_approx(
            invader_playstyle, resident_playstyle, invader_playstyle, leading_eight_strat, simple, within_a)

    result += resident_expect * res_weight
    result += invader_expect * inv_weight

    return result


def compare_two(resident_playstyle, invader_playstyle, resident_fitness_comp, resident_fitness_simp, leading_eight_strat):
    """
    Script to compare the fitnesses of a resident_playstyle and an invader_playstyle. Resident fitness must be provided
    beforehand.

    :param resident_playstyle: Resident's playstyle
    :type resident_playstyle: (string, string)
    :param invader_playstyle: Invader's playstyle
    :type invader_playstyle: (string, string)
    :param resident_fitness_comp: Resident's fitness with simple=FALSE
    :type resident_fitness_comp: func
    :param resident_fitness_simp: Resident's fitness with simple=TRUE
    :type resident_fitness_simp: func
    :param leading_eight_strat: Leading eight strategy used to determine MAG reputation
    :type leading_eight_strat: int
    :return: Condition for invader fitness to be greater than resident fitness
    :rtype: func
    """
    mutant_fitness_comp = fitness_approx(invader_playstyle, resident_playstyle, invader_playstyle, leading_eight_strat, False)
    mutant_fitness_simp = fitness_approx(invader_playstyle, resident_playstyle, invader_playstyle, leading_eight_strat, True)

    if simplify(mutant_fitness_comp - resident_fitness_comp == 0):
        invasion = None
    else:
        try:
            invasion = simplify(mutant_fitness_simp - resident_fitness_simp > 0)
        except:
            invasion = -2

    return mutant_fitness_simp, invasion


def compare_all(resident_playstyle, leading_eight_strat):
    """
    Script to compare the fitnesses of a resident_playstyle to all possible invaders.

    :param resident_playstyle: Resident's playstyle
    :type resident_playstyle: (string, string)
    :param leading_eight_strat: Leading eight strategy used to determine MAG reputation
    :type leading_eight_strat: int
    :return: Tuple of dataframes of fitness comparisons and invader fitnesses for all possible invasion strategies
    :rtype: (dataframe, dataframe)
    """
    inv_row = {}
    fit_row = {}

    resident_fitness_comp = fitness_approx(resident_playstyle, resident_playstyle, resident_playstyle, leading_eight_strat, False)
    resident_fitness_simp = fitness_approx(resident_playstyle, resident_playstyle, resident_playstyle, leading_eight_strat, True)

    for pgg_inv in PGG_playstyles:
        for mag_inv in MAG_playstyles:
            invader_playstyle = (pgg_inv, mag_inv)
            mutant_simp, invasion = compare_two(resident_playstyle, invader_playstyle, resident_fitness_comp, resident_fitness_simp, leading_eight_strat)

            inv_row["{}".format(invader_playstyle)] = invasion
            fit_row["{}".format(invader_playstyle)] = mutant_simp

    return inv_row, fit_row


if __name__ == '__main__':
    # Create all total (PGG, MAG) strategy combinations
    combos = []
    for a in PGG_playstyles:
        for b in MAG_playstyles:
            combos.append("{}".format((a, b)))

    # Script used to calculate all possible resident-invader combinations
    runtime = time.time()

    # Uncomment these lines to have no error
    # vals[e_simp] = 0
    # vals[t] = 0

    # Uncomment these lines to run for a specific set of parameters
    # vals[cp] = 1
    # vals[cm] = 1
    # vals[bm_simp] = 3
    # vals[num_groups] = 5
    # vals[bg_simp] = 7.5
    # vals[bl_simp] = 2
    # vals[e_simp] = 0.05
    # vals[nl_simp] = 5
    # vals[relatedness] = .5

    conditions = ['multiple', 'group', 'single']
    strats = [1, 2, 3, 4, 5, 6, 7, 8]

    for strat in strats:
        for con in conditions:

            if con == 'multiple':
                vals[resident_prop_a] = 1
                vals[resident_prop_other] = 1
                if relatedness in vals:
                    del vals[relatedness]
            elif con == 'single':
                vals[resident_prop_a] = 1
                vals[resident_prop_other] = 1
                vals[relatedness] = 0
            elif con == 'group':
                vals[resident_prop_a] = 0
                vals[resident_prop_other] = 1
                vals[relatedness] = 1

            df_inv = pd.DataFrame(columns=combos, index=combos)
            df_fit = pd.DataFrame(columns=combos, index=combos)
            # inv_file = ''
            # fit_file = ''

            ratio = False

            if ratio:
                step = .1
                for nl_rat in np.arange(step, 1 + step, step):
                    vals[nl_comp] = nl_rat * ng_comp
                    vals[nl_simp] = nl_rat * ng_simp

                    for pgg_res in PGG_playstyles:
                        for mag_res in MAG_playstyles:
                            resident = pgg_res, mag_res

                            df_inv.loc['{}'.format(resident)], df_fit.loc['{}'.format(resident)] = compare_all(resident, strat)

                            elapsed = time.time() - runtime
                            time_minutes = timedelta(seconds=elapsed)
                            print("resident = {}; time = {}\n".format(resident, time_minutes))
                            runtime = time.time()

                    df_inv.replace({False: -1, None: 0, True: 1}, inplace=True)

                    # Save results
                    # df_inv.to_csv(inv_file)
                    # df_fit.to_csv(fit_file)

            else:
                vals[ng_comp] = num_groups * nl_comp
                vals[ng_simp] = num_groups * nl_simp

                for pgg_res in PGG_playstyles:
                    for mag_res in MAG_playstyles:
                        resident = pgg_res, mag_res

                        df_inv.loc['{}'.format(resident)], df_fit.loc['{}'.format(resident)] = compare_all(resident, strat)

                        elapsed = time.time() - runtime
                        time_minutes = timedelta(seconds=elapsed)
                        print("resident = {}; time = {}\n".format(resident, time_minutes))
                        runtime = time.time()

                df_inv.replace({False: -1, None: 0, True: 1}, inplace=True)

                # Save results
                # df_inv.to_csv(inv_file)
                # df_fit.to_csv(fit_file)
